# Supplementary material for: Squid adjust their body color according to substrate
Source: Sci Rep. 2022 Mar 28;12:5227. doi: 10.1038/s41598-022-09209-6 (PMC8960755; doi:10.1038/s41598-022-09209-6)
Supplement: Supplementary file 1 — Supplementary Table 1. [file 41598_2022_9209_MOESM1_ESM.xlsx]

## Sheet: 2018_12_23
Supplementary Table 1. RGB scores and the time of record, used for the color-changing according-to-substrate analysis.
In the initial four sheets, each sheet represents one video record taken at one day. Data on this sheet were recorded 2018/12/23.
A (large female; ML= 125 mm)									B (second female; ML= 108 mm)									C (small male; ML= 97mm)
Light				Dark					Light				Dark					Light				Dark
time	color (head)	color (mantle)	notes	time	color (head)	color (mantle)	notes		time	color (head)	color (mantle)	notes	time	color (head)	color (mantle)	notes		time	color (head)	color (mantle)	notes	time	color (head)	color (mantle)	notes
(2:47)				(2:47)			(GX029020)		(2:47)				(2:47)									(2:47)
04:15	152;182;172	145;201;156		04:29	71;83;66	39;49;40	(Clip#4)		04:15	157;186;174	136;163;151		04:29	64;78;60	50;64;49			04:08	146;177;163	105;145;133		04:32	49;61;50	42;53;43
05:29	159;188;180	101;138;123		05:35	44;53;42	34;41;32			05:29	148;175;164	130;164;149		05:32	61;76;59	39;49;40			05:29	140;174;169	129;185;183		05:34	48;58;47	34;44;34
05:56	166;199;191	127;180;161		06:41	46;55;44	34;42;29			05:57	164;201;195	155;184;176		06:34	56;70;59	54;65;52			05:56	167;206;204	131;170;154		06:44	43;51;40	35;45;33
08:10	150;172;154	129;161;139		08:35	79;91;73	56;78;58			08:10	147;168;149	129;173;146		08:18	76;93;78	66;88;77			08:10	147;187;181	125;173;165		09:23	57;67;53	43;63;48
08:42	164;195;188	127;181;149		09:02	84;96;76	59;76;58			08:25	166;197;191	128;176;164		08:31	78;94;77	66;84;68			10:14	174;194;176	130;168;154		10:27	77;93;77	59;79;62
09:07	169;198;188	128;180;159		09:21	82;95;72	60;81;53			08:44	158;199;195	125;164;154		08:51	83;98;79	70;93;75			10:45	170;206;203	141;180;169		11:06	65;83;66	50;64;46
10:46	164;183;165	136;178;143		11:04	78;92;73	57;69;51			10:57	161;192;185	125;156;139		11:07	52;61;46	46;57;46			11:44	164;194;185	128;145;124		11:58	52;62;49	34;47;32
11:44	171;200;191	130;159;134		12:01	37;43;36	32;41;31			11:44	146;166;148	113;135;112		11:54	73;88;69	34;44;36
2018-12-23	11:46 (47:06)

## Sheet: 2018_12_24
Supplementary Table 1. RGB scores and the time of record, used for the color-changing according-to-substrate analysis.
In the initial four sheets, each sheet represents one video record taken at one day. Data on this sheet were recorded 2018/12/24.
A (large female; ML= 125 mm)									B (second female; ML= 108 mm)									C (small male; ML= 97mm)
Light				Dark					Light				Dark					Light				Dark
time	color (head)	color (mantle)	notes	time	color (head)	color (mantle)	notes		time	color (head)	color (mantle)	notes	time	color (head)	color (mantle)	notes		time	color (head)	color (mantle)	notes	time	color (head)	color (mantle)	notes
(38:26 - close up starts)				(38:26 - close up starts)			(GX019026 -109026)		(38:26 - close up starts)				(38:26 - close up starts)					(38:26 - close up starts)				(38:26 - close up starts)
39:45	125;146;135	87;109;94		39:53	51;55;49	39;49;35	(Clip#6)		38:51	129;154;154	101;131;117		38:56	67;77;69	48;55;47			40:57	108;125;115	72;90;80		41:09	57;62;59	31;43;36
40:57	119;142;133	80;106;90		41:10	54;57;51	38;45;40			39:20	122;147;146	99;123;111		39:25	66;76;66	52;54;42			41:51	119;136;126	91;114;95		42:18	79;85;80	48;59;52
41:51	121;141;134	82;110;95		42:06	58;65;57	44;54;46			39:44	126;153;152	103;140;130		39:52	59;65;59	40;50;44			42:27	105;123;117	79;99;87		43:06	47;52;47	29;38;30
42:27	110;132;124	77;108;95		42:40	61;66;60	40;50;41			40:54	124;151;149	99;131;119		41:07	75;81;68	40;46;43			43:17	111;125;119	88;108;93		43:41	50;54;47	35;45;38
43:17	111;127;118	68;108;88		43:29	65;70;65	43;53;45			41:14	124;149;139	108;132;117		41:19	67;74;65	53;64;52			44:10	107;127;119	82;105;94		44:21	57;62;60	39;48;40
44:10	120;141;138	80;106;96		44:21	62;66;63	42;51;53			41:30	128;151;142	104;134;115		41:34	73;78;65	47;57;47			44:57	113;132;125	90;114;98		45:11	56;59;53	42;51;52
44:56	122;139;134	72;102;88		45:07	55;59;54	43;52;46			41:50	120;149;146	100;131;117		41:56	80;90;80	49;61;50			45:27	104;122;115	87;112;99		45:36	54;58;54	39;46;36
45:15	116;137;133	78;109;85		45:19	60;65;60	32;44;33			42:00	130;163;169	107;140;130		42:04	85;95;85	55;73;62			45:43	110;125;118	81;102;89		46:08	63;69;66	56;71;60
45:26	108;133;135	72;106;87		45:33	61;68;62	36;47;40			42:14	128;153;152	115;147;131		42:19	74;82;75	44;49;41			47:53	110;128;121	76;96;83		47:59	54;59;56	40;49;44
45:43	112;130;124	69;100;82		46:08	53;58;54	39;47;41			42:26	115;139;136	91;119;102		42:33	82;88;76	52;63;54
46:17	120;140;134	80;117;91		46:22	60;65;61	35;47;37			42:47	128;150;144	100;132;124		42:51	73;80;71	41;51;43
46:31	120;140;133	82;117;92		46:35	56;62;56	39;51;41			43:13	123;152;153	109;139;125		43:23	77;84;72	49;60;50
47:52	110;126;119	65;95;84		47:59	53;56;53	36;46;38			43:33	122;144;138	103;132;116		43:36	77;87;77	51;65;54
48:19	114;137;130	77;103;92		48:23	63;69;62	38;49;40			44:07	114;139;140	92;120;111		44:19	72;78;67	53;66;55
									44:40	122;146;143	101;130;112		44:44	76;81;68	55;67;56
									44:54	113;136;132	94;122;109		45:05	73;80;73	43;52;46
2018-12-24	13:48 (1:04:01)								45:14	119;140;135	96;128;119		45:18	74;81;76	54;68;57
& clip#5	11:09 (17:18)								45:26	114;136;130	100;127;113		45:32	80;89;80	49;60;53
									45:43	113;137;137	88;117;104		45:50	78;84;77	52;67;56
									45:59	120;143;136	104;135;122		46:05	83;91;85	47;56;50
									46:17	121;149;153	100;128;118		46:21	78;84;75	46;56;46
									46:31	119;144;142	105;133;113		46:34	77;85;74	50;62;52
									47:52	117;137;130	80;106;102		47:57	53;58;52	43;52;46
									48:18	114;140;140	95;124;110		48:23	55;59;56	39;50;44

## Sheet: 2018_12_25
Supplementary Table 1. RGB scores and the time of record, used for the color-changing according-to-substrate analysis.
In the initial four sheets, each sheet represents one video record taken at one day. Data on this sheet were recorded 2018/12/25.
A (large female; ML= 125 mm)									B (second female; ML= 108 mm)									C (small male; ML= 97mm)
Light				Dark					Light				Dark					Light				Dark
time	color (head)	color (mantle)	notes	time	color (head)	color (mantle)	notes		time	color (head)	color (mantle)	notes	time	color (head)	color (mantle)	notes		time	color		notes	time	color		notes
(01:00 - start after calming)				(01:00 - start after calming)			(GX019029 -609026)		(01:00 - start after calming)				(01:00 - start after calming)					(01:00 - start after calming)				(01:00 - start after calming)
01:17	96;117;110	82;105;92		01:20	52;56;49	36;46;37	(Clip#7)		01:26	84;101;100	61;99;106		01:35	53;57;48	34;40;34			01:17	97;119;115	72;99;93		01:20	34;40;35	32;38;34
01:28	90;107;102	65;93;77		01:34	64;70;62	27;31;23			01:41	108;122;105	76;92;74		01:46	82;87;62	67;76;52			01:28	101;123;118	72;95;83		01:35	39;43;38	30;35;31
01:46	96;114;102	64;83;69		01:53	45;49;43	37;45;32			02:34	90;104;84	79;97;80		02:49	39;41;27	26;31;21			01:45	96;108;100	72;92;74		01:58	53;55;47	35;43;30
02:35	108;124;108	83;108;85		02:49	50;54;44	38;41;31;			02:56	103;120;106	87;109;93		03:09	38;38;24	28;33;26			02:36	100;116;103	72;92;80		02:46	44;49;38	33;39;29
02:57	117;132;117	75;101;80		03:10	58;61;51	43;50;35			03:15	103;122;110	88;108;92		03:26	63;67;53	45;52;42			02:58	120;132;118	69;91;74		03:09	38;46;40	25;39;29
03:17	116;135;122	78;99;84		03:25	58;63;53	47;54;41			03:33	108;132;121	93;114;98		03:50	53;57;47	43;49;41			03:26	102;121;112	73;96;84		03:47	56;63;54	44;50;39
03:27	117;136;124	85;111;91		03:49	47;50;41	38;41;35			04:00	110;128;117	90;112;99		04:17	38;40;30	33;37;30			04:28	80;93;86	74;85;72		05:01	56;59;52	40;46;36
04:04	105;123;113	75;108;91		04:12	42;46;36	29;36;26			04:28	100;115;102	89;107;94		04:39	61;64;53	52;59;50			05:10	91;110;105	70;83;74		05:13	69;78;71	47;56;49
04:28	99;117;106	63;81;70		05:02	45;49;41	36;45;34			04:53	105;125;114	96;118;98		05:02	50;54;43	37;43;35			05:15	104;126;122	73;98;87		05:25	20;24;21	22;25;21
05:11	97;114;104	66;96;69		05:24	27;29;24	37;42;31			05:12	90;105;96	80;104;87		05:22	43;47;39	36;43;37			05:44	96;116;115	68;81;72		05:56	27;30;26	23;29;25
05:44	110;127;120	73;103;85		05:56	37;41;35	25;29;22			05:43	106;125;120	85;110;94		05:56	24;27;29	25;27;22			07:02	85;103;98	62;85;94		07:04	65;72;65	47;52;44
06:49	102;119;111	73;90;74		06:55	42;44;40	45;44;54			06:48	106;122;113	87;99;87		06:54	38;41;33	37;43;38			07:22	101;122;118	85;106;93		07:25	26;30;27	27;32;24
07:02	100;119;112	69;95;77		07:08	57;63;57	46;61;47			07:02	103;122;113	84;97;84		07:24	49;53;45	33;40;33			07:35	110;129;120	74;94;84		07:51	34;37;35	23;29;25
07:22	107;124;115	78;101;85		07:25	43;47;43	32;41;33			07:45	111;133;125	95;117;93		07:51	45;49;44	38;45;39			08:03	88;105;98	86;85;72		08:07	30;34;31	25;31;25
07:45	103;124;118	66;92;75		07:52	42;48;42	34;45;33			08:01	103;117;104	87;111;95		08:07	47;51;40	34;39;32			08:14	91;118;122	78;96;87		08:24	29;35;34	26;30;25
08:01	103;120;113	64;90;69		08:07	53;54;49	39;45;36			08:14	96;118;108	89;109;93		08:24	32;34;25	31;38;30			08:31	94;114;109	82;97;87		08:39	38;44;38	29;34;31
08:14	105;121;112	75;101;84		08:24	44;48;43	38;43;34			08:31	98;123;122	86;107;90		08:39	41;44;40	25;29;25			08:47	84;106;108	70;90;79		08:59	41;41;44	29;24;16
08:31	104;124;117	71;99;82		08:40	38;39;35	30;31;27			08:45	82;99;93	81;101;91		08:56	64;71;64	28;32;27			09:15	85;100;93	59;74;63		09:27	52;53;49	28;34;30
08:46	93;113;108	72;102;80		08:58	25;29;24	17;21;16			09:02	101;126;126	90;112;100		09:07	46;51;43	33;40;34			09:38	90;108;102	70;93;83		09:44	48;54;48	19;29;25
09:02	90;110;107	71;94;80		09:08	40;44;40	40;48;37			09:15	95;110;102	82;103;95		09:24	42;45;41	32;38;32			09:52	92;111;106	70;89;81		10:09	39;42;41	37;43;37
09:15	98;115;108	77;105;77		09:26	34;38;35	29;37;28			09:36	91;113;110	76;97;80		09:45	42;45;42	47;55;49			10:18	94;108;101	80;101;91		10:28	59;65;55	44;55;45
09:38	100;119;114	74;93;81		09:44	52;54;47	39;48;36			09:50	90;111;109	80;104;90		09:59	32;31;27	41;48;39			10:43	76;98;97	65;80;68		11:01	36;41;38	28;33;25
09:51	100;119;110	68;92;70		09:59	48;50;48	36;47;31			10:05	91;110;108	88;109;92		10:10	44;47;42	37;45;38			11:14	86;102;94	54;77;72		11:24	31;34;32	31;38;31
10:05	99;118;114	79;109;78		10:10	49;53;46	34;44;33			10:19	93;109;102	72;86;73		10:22	48;51;48	30;39;31
10:19	91;108;99	64;88;67		10:28	41;44;38	29;39;27			10:43	97;120;120	75;99;88		10:53	49;52;45	35;42;32
10:43	90;110;106	78;107;84		10:57	43;47;43	24;31;25			11:13	90;114;109	75;93;85		11:24	30;34;30	28;34;30
11:14	91;108;103	57;80;65		11:24	37;40;35	32;41;33
2018-12-25	16:21 (39:23)

## Sheet: 2018_12_27
Supplementary Table 1. RGB scores and the time of record, used for the color-changing according-to-substrate analysis.
In the initial four sheets, each sheet represents one video record taken at one day. Data on this sheet were recorded 2018/12/27.
A (large female; ML= 125 mm)									B (second female; ML= 108 mm)									C (small male; ML= 97mm)
Light				Dark					Light				Dark					Light				Dark
time	color (head)	color (mantle)	notes	time	color (head)	color (mantle)	notes		time	color (head)	color (mantle)	notes	time	color (head)	color (mantle)	notes		time	color (head)	color (mantle)	notes	time	color (head)	color (mantle)	notes
(17:30)				(17:30)			(GX049031)		(17:30)				(17:30)					(17:30)				(17:30)
18:32 (3:39)	94;117;120	64;83;76		18:46 (3:53)	34;37;41	31;40;31	(Clip#9)		17:48 (2:53)	93;120;118	88;116;112		17:56 (3:02)	37;47;48	49;59;55			19:55	82;103;109	62;75;75		20:00	35;44;47	45;53;57
18:49	88;113;114	60;78;74		18:59	37;43;45	33;40;35			17:59 (3:05)	96;119;121	79;109;105		18:08 (3:14)	45;51;51	35;44;41			20:15	82;108;115	69;89;88		20:30	69;79;74	45;54;56
19:35 (4:40)	84;96;100	58;80;77		19:37 (4:43)	43;52;54	39;47;47			18:24 (3:29)	98;123;126	72;99;93		19:42 (4:48)	51;61;57	57;70;64			21:01	84;109;115	55;77;77		21:03	52;61;55	33;42;40
19:52	79;101;106	50;74;74		20:01	42;52;52	38;49;42			19:45 (4:51)	91;113;115	83;111;104		20:42	71;82;79	64;80;70			26:19	78;94;101	48;61;60		26:44	66;77;73	58;71;67
20:07	109;138;147	79;113;101		20:12	51;62;60	42;56;47			20:44	79;104;111	90;120;116		21:07	72;89;81	64;81;72			26:46	102;122;120	72;92;84		27:26	45;55;48	48;57;49
20:14	93;116;124	71;104;93		20:32	56;67;65	37;49;38			21:10	86;110;112	83;104;95		21:16	68;81;76	60;73;63
20:37	96;120;129	78;114;100		20:41	50;60;59	34;50;38			21:22	84;102;101	62;86;78		22:42	61;71;66	54;69;58
20:46	86;112;114	65;92;79		20:51	53;62;61	41;51;44			22:44	87;111;110	85;115;100		23:27	58;70;62	54;67;54
20:58	96;121;120	80;110;96		21:06	65;76;70	51;68;52			23:34	88;103;95	60;76;61		23:36	65;73;63	58;67;56
21:49	84;104;102	74;94;81		21:53	55;65;61	47;58;50			23:43	110;134;128	85;106;93		23:45	67;80;68	56;67;54
25:10	84;110;109	64;93;75		25:14	46;56;54	39;46;41			23:53	104;125;119	81;110;101		23:57	80;90;81	65;74;66
26:20	91;118;124	65;88;84		26:44	51;61;58	47;54;49			24:00	91;113;108	96;117;110		24:06	70;83;75	45;60;50
26:46	100;128;126	75;97;92		27:27	57;65;58	45;53;45			24:08	118;140;133	98;124;115		24:17	68;79;71	54;62;54
									24:43	96;125;129	87;107;98		24:46	68;83;80	58;72;65
									24:56	96;121;116	93;116;106		24:59	48;58;49	46;56;50
									25:09	103;134;141	92;121;116		25:14	59;67;60	47;58;51
									25:22	102;133;142	86;117;110		25:25	64;74;65	48;60;53
									25:38	108;138;144	82;114;103		25:41	55;63;57	49;59;52
2018-12-27	12:15 (49:22)								25:58	102;132;137	83;110;109		27:28	53;60;54	46;55;47
start at 17:30 on Clip#9

## Sheet: SquidCamoDynamic (R input file)
Supplementary Table 1. RGB scores and the time of record, used for the color-changing according-to-substrate analysis.
This sheet contains the input file for linear mixed-effect model of squid color-changing according to substrate in R. Graphs show highly significant (p<<.0001) strong positive correlation between RGB channels and Pearson correlation coefficients (r).
day	animal	substrate	R	G	B
3	A	light	96	117	110
3	A	light	90	107	102
3	A	light	96	114	102
3	A	light	108	124	108
3	A	light	117	132	117
3	A	light	116	135	122
3	A	light	117	136	124
3	A	light	105	123	113
3	A	light	99	117	106
3	A	light	97	114	104
3	A	light	110	127	120
3	A	light	102	119	111
3	A	light	100	119	112
3	A	light	107	124	115
3	A	light	103	124	118
3	A	light	103	120	113
3	A	light	105	121	112
3	A	light	104	124	117
3	A	light	93	113	108
3	A	light	90	110	107
3	A	light	98	115	108
3	A	light	100	119	114
3	A	light	100	119	110
3	A	light	99	118	114
3	A	light	91	108	99
3	A	light	90	110	106
3	A	light	91	108	103
3	A	dark	52	56	49
3	A	dark	64	70	62
3	A	dark	45	49	43
3	A	dark	50	54	44
3	A	dark	58	61	51
3	A	dark	58	63	53
3	A	dark	47	50	41
3	A	dark	42	46	36
3	A	dark	45	49	41
3	A	dark	27	29	24
3	A	dark	37	41	35
3	A	dark	42	44	40
3	A	dark	57	63	57
3	A	dark	43	47	43
3	A	dark	42	48	42
3	A	dark	53	54	49
3	A	dark	44	48	43
3	A	dark	38	39	35
3	A	dark	25	29	24
3	A	dark	40	44	40
3	A	dark	34	38	35
3	A	dark	52	54	47
3	A	dark	48	50	48
3	A	dark	49	53	46
3	A	dark	41	44	38
3	A	dark	43	47	43
3	A	dark	37	40	35
3	B	light	84	101	100
3	B	light	108	122	105
3	B	light	90	104	84
3	B	light	103	120	106
3	B	light	103	122	110
3	B	light	108	132	121
3	B	light	110	128	117
3	B	light	100	115	102
3	B	light	105	125	114
3	B	light	90	105	96
3	B	light	106	125	120
3	B	light	106	122	113
3	B	light	103	122	113
3	B	light	111	133	125
3	B	light	103	117	104
3	B	light	96	118	108
3	B	light	98	123	122
3	B	light	82	99	93
3	B	light	101	126	126
3	B	light	95	110	102
3	B	light	91	113	110
3	B	light	90	111	109
3	B	light	91	110	108
3	B	light	93	109	102
3	B	light	97	120	120
3	B	light	90	114	109
3	B	dark	53	57	48
3	B	dark	82	87	62
3	B	dark	39	41	27
3	B	dark	38	38	24
3	B	dark	63	67	53
3	B	dark	53	57	47
3	B	dark	38	40	30
3	B	dark	61	64	53
3	B	dark	50	54	43
3	B	dark	43	47	39
3	B	dark	24	27	29
3	B	dark	38	41	33
3	B	dark	49	53	45
3	B	dark	45	49	44
3	B	dark	47	51	40
3	B	dark	32	34	25
3	B	dark	41	44	40
3	B	dark	64	71	64
3	B	dark	46	51	43
3	B	dark	42	45	41
3	B	dark	42	45	42
3	B	dark	32	31	27
3	B	dark	44	47	42
3	B	dark	48	51	48
3	B	dark	49	52	45
3	B	dark	30	34	30
3	C	light	97	119	115
3	C	light	101	123	118
3	C	light	96	108	100
3	C	light	100	116	103
3	C	light	120	132	118
3	C	light	102	121	112
3	C	light	80	93	86
3	C	light	91	110	105
3	C	light	104	126	122
3	C	light	96	116	115
3	C	light	85	103	98
3	C	light	101	122	118
3	C	light	110	129	120
3	C	light	88	105	98
3	C	light	91	118	122
3	C	light	94	114	109
3	C	light	84	106	108
3	C	light	85	100	93
3	C	light	90	108	102
3	C	light	92	111	106
3	C	light	94	108	101
3	C	light	76	98	97
3	C	light	86	102	94
3	C	dark	34	40	35
3	C	dark	39	43	38
3	C	dark	53	55	47
3	C	dark	44	49	38
3	C	dark	38	46	40
3	C	dark	56	63	54
3	C	dark	56	59	52
3	C	dark	69	78	71
3	C	dark	20	24	21
3	C	dark	27	30	26
3	C	dark	65	72	65
3	C	dark	26	30	27
3	C	dark	34	37	35
3	C	dark	30	34	31
3	C	dark	29	35	34
3	C	dark	38	44	38
3	C	dark	41	41	44
3	C	dark	52	53	49
3	C	dark	48	54	48
3	C	dark	39	42	41
3	C	dark	59	65	55
3	C	dark	36	41	38
3	C	dark	31	34	32
2	A	light	125	146	135
2	A	light	119	142	133
2	A	light	121	141	134
2	A	light	110	132	124
2	A	light	111	127	118
2	A	light	120	141	138
2	A	light	122	139	134
2	A	light	116	137	133
2	A	light	108	133	135
2	A	light	112	130	124
2	A	light	120	140	134
2	A	light	120	140	133
2	A	light	110	126	119
2	A	light	114	137	130
2	A	dark	51	55	49
2	A	dark	54	57	51
2	A	dark	58	65	57
2	A	dark	61	66	60
2	A	dark	65	70	65
2	A	dark	62	66	63
2	A	dark	55	59	54
2	A	dark	60	65	60
2	A	dark	61	68	62
2	A	dark	53	58	54
2	A	dark	60	65	61
2	A	dark	56	62	56
2	A	dark	53	56	53
2	A	dark	63	69	62
2	B	light	129	154	154
2	B	light	122	147	146
2	B	light	126	153	152
2	B	light	124	151	149
2	B	light	124	149	139
2	B	light	128	151	142
2	B	light	120	149	146
2	B	light	130	163	169
2	B	light	128	153	152
2	B	light	115	139	136
2	B	light	128	150	144
2	B	light	123	152	153
2	B	light	122	144	138
2	B	light	114	139	140
2	B	light	122	146	143
2	B	light	113	136	132
2	B	light	119	140	135
2	B	light	114	136	130
2	B	light	113	137	137
2	B	light	120	143	136
2	B	light	121	149	153
2	B	light	119	144	142
2	B	light	117	137	130
2	B	light	114	140	140
2	B	dark	67	77	69
2	B	dark	66	76	66
2	B	dark	59	65	59
2	B	dark	75	81	68
2	B	dark	67	74	65
2	B	dark	73	78	65
2	B	dark	80	90	80
2	B	dark	85	95	85
2	B	dark	74	82	75
2	B	dark	82	88	76
2	B	dark	73	80	71
2	B	dark	77	84	72
2	B	dark	77	87	77
2	B	dark	72	78	67
2	B	dark	76	81	68
2	B	dark	73	80	73
2	B	dark	74	81	76
2	B	dark	80	89	80
2	B	dark	78	84	77
2	B	dark	83	91	85
2	B	dark	78	84	75
2	B	dark	77	85	74
2	B	dark	53	58	52
2	B	dark	55	59	56
2	C	light	108	125	115
2	C	light	119	136	126
2	C	light	105	123	117
2	C	light	111	125	119
2	C	light	107	127	119
2	C	light	113	132	125
2	C	light	104	122	115
2	C	light	110	125	118
2	C	light	110	128	121
2	C	dark	57	62	59
2	C	dark	79	85	80
2	C	dark	47	52	47
2	C	dark	50	54	47
2	C	dark	57	62	60
2	C	dark	56	59	53
2	C	dark	54	58	54
2	C	dark	63	69	66
2	C	dark	54	59	56
1	A	light	152	182	172
1	A	light	159	188	180
1	A	light	166	199	191
1	A	light	150	172	154
1	A	light	164	195	188
1	A	light	169	198	188
1	A	light	164	183	165
1	A	light	171	200	191
1	A	dark	71	83	66
1	A	dark	44	53	42
1	A	dark	46	55	44
1	A	dark	79	91	73
1	A	dark	84	96	76
1	A	dark	82	95	72
1	A	dark	78	92	73
1	A	dark	37	43	36
1	B	light	157	186	174
1	B	light	148	175	164
1	B	light	164	201	195
1	B	light	147	168	149
1	B	light	166	197	191
1	B	light	158	199	195
1	B	light	161	192	185
1	B	light	146	166	148
1	B	dark	64	78	60
1	B	dark	61	76	59
1	B	dark	56	70	59
1	B	dark	76	93	78
1	B	dark	78	94	77
1	B	dark	83	98	79
1	B	dark	52	61	46
1	B	dark	73	88	69
1	C	light	146	177	163
1	C	light	140	174	169
1	C	light	167	206	204
1	C	light	147	187	181
1	C	light	174	194	176
1	C	light	170	206	203
1	C	light	164	194	185
1	C	dark	49	61	50
1	C	dark	48	58	47
1	C	dark	43	51	40
1	C	dark	57	67	53
1	C	dark	77	93	77
1	C	dark	65	83	66
1	C	dark	52	62	49
4	A	light	94	117	120
4	A	light	88	113	114
4	A	light	84	96	100
4	A	light	79	101	106
4	A	light	109	138	147
4	A	light	93	116	124
4	A	light	96	120	129
4	A	light	86	112	114
4	A	light	96	121	120
4	A	light	84	104	102
4	A	light	84	110	109
4	A	light	91	118	124
4	A	light	100	128	126
4	A	dark	34	37	41
4	A	dark	37	43	45
4	A	dark	43	52	54
4	A	dark	42	52	52
4	A	dark	51	62	60
4	A	dark	56	67	65
4	A	dark	50	60	59
4	A	dark	53	62	61
4	A	dark	65	76	70
4	A	dark	55	65	61
4	A	dark	46	56	54
4	A	dark	51	61	58
4	A	dark	57	65	58
4	B	light	93	120	118
4	B	light	96	119	121
4	B	light	98	123	126
4	B	light	91	113	115
4	B	light	79	104	111
4	B	light	86	110	112
4	B	light	84	102	101
4	B	light	87	111	110
4	B	light	88	103	95
4	B	light	110	134	128
4	B	light	104	125	119
4	B	light	91	113	108
4	B	light	118	140	133
4	B	light	96	125	129
4	B	light	96	121	116
4	B	light	103	134	141
4	B	light	102	133	142
4	B	light	108	138	144
4	B	light	102	132	137
4	B	dark	37	47	48
4	B	dark	45	51	51
4	B	dark	51	61	57
4	B	dark	71	82	79
4	B	dark	72	89	81
4	B	dark	68	81	76
4	B	dark	61	71	66
4	B	dark	58	70	62
4	B	dark	65	73	63
4	B	dark	67	80	68
4	B	dark	80	90	81
4	B	dark	70	83	75
4	B	dark	68	79	71
4	B	dark	68	83	80
4	B	dark	48	58	49
4	B	dark	59	67	60
4	B	dark	64	74	65
4	B	dark	55	63	57
4	B	dark	53	60	54
4	C	light	82	103	109
4	C	light	82	108	115
4	C	light	84	109	115
4	C	light	78	94	101
4	C	light	102	122	120
4	C	dark	35	44	47
4	C	dark	69	79	74
4	C	dark	52	61	55
4	C	dark	66	77	73
4	C	dark	45	55	48

## Sheet: SquidCamoBackgroud (R input)
Supplementary Table 1. RGB scores and the time of record, used for the color-changing according-to-substrate analysis.
This sheet contains the input file for Figure 4, made in R, showing that color of squid corresponds with measured substrate RGB scores (S).
day	animal	substrate	R	G	B
3	A	light	96	117	110
3	A	light	90	107	102
3	A	light	96	114	102
3	A	light	108	124	108
3	A	light	117	132	117
3	A	light	116	135	122
3	A	light	117	136	124
3	A	light	105	123	113
3	A	light	99	117	106
3	A	light	97	114	104
3	A	light	110	127	120
3	A	light	102	119	111
3	A	light	100	119	112
3	A	light	107	124	115
3	A	light	103	124	118
3	A	light	103	120	113
3	A	light	105	121	112
3	A	light	104	124	117
3	A	light	93	113	108
3	A	light	90	110	107
3	A	light	98	115	108
3	A	light	100	119	114
3	A	light	100	119	110
3	A	light	99	118	114
3	A	light	91	108	99
3	A	light	90	110	106
3	A	light	91	108	103
3	A	dark	52	56	49
3	A	dark	64	70	62
3	A	dark	45	49	43
3	A	dark	50	54	44
3	A	dark	58	61	51
3	A	dark	58	63	53
3	A	dark	47	50	41
3	A	dark	42	46	36
3	A	dark	45	49	41
3	A	dark	27	29	24
3	A	dark	37	41	35
3	A	dark	42	44	40
3	A	dark	57	63	57
3	A	dark	43	47	43
3	A	dark	42	48	42
3	A	dark	53	54	49
3	A	dark	44	48	43
3	A	dark	38	39	35
3	A	dark	25	29	24
3	A	dark	40	44	40
3	A	dark	34	38	35
3	A	dark	52	54	47
3	A	dark	48	50	48
3	A	dark	49	53	46
3	A	dark	41	44	38
3	A	dark	43	47	43
3	A	dark	37	40	35
3	B	light	84	101	100
3	B	light	108	122	105
3	B	light	90	104	84
3	B	light	103	120	106
3	B	light	103	122	110
3	B	light	108	132	121
3	B	light	110	128	117
3	B	light	100	115	102
3	B	light	105	125	114
3	B	light	90	105	96
3	B	light	106	125	120
3	B	light	106	122	113
3	B	light	103	122	113
3	B	light	111	133	125
3	B	light	103	117	104
3	B	light	96	118	108
3	B	light	98	123	122
3	B	light	82	99	93
3	B	light	101	126	126
3	B	light	95	110	102
3	B	light	91	113	110
3	B	light	90	111	109
3	B	light	91	110	108
3	B	light	93	109	102
3	B	light	97	120	120
3	B	light	90	114	109
3	B	dark	53	57	48
3	B	dark	82	87	62
3	B	dark	39	41	27
3	B	dark	38	38	24
3	B	dark	63	67	53
3	B	dark	53	57	47
3	B	dark	38	40	30
3	B	dark	61	64	53
3	B	dark	50	54	43
3	B	dark	43	47	39
3	B	dark	24	27	29
3	B	dark	38	41	33
3	B	dark	49	53	45
3	B	dark	45	49	44
3	B	dark	47	51	40
3	B	dark	32	34	25
3	B	dark	41	44	40
3	B	dark	64	71	64
3	B	dark	46	51	43
3	B	dark	42	45	41
3	B	dark	42	45	42
3	B	dark	32	31	27
3	B	dark	44	47	42
3	B	dark	48	51	48
3	B	dark	49	52	45
3	B	dark	30	34	30
3	C	light	97	119	115
3	C	light	101	123	118
3	C	light	96	108	100
3	C	light	100	116	103
3	C	light	120	132	118
3	C	light	102	121	112
3	C	light	80	93	86
3	C	light	91	110	105
3	C	light	104	126	122
3	C	light	96	116	115
3	C	light	85	103	98
3	C	light	101	122	118
3	C	light	110	129	120
3	C	light	88	105	98
3	C	light	91	118	122
3	C	light	94	114	109
3	C	light	84	106	108
3	C	light	85	100	93
3	C	light	90	108	102
3	C	light	92	111	106
3	C	light	94	108	101
3	C	light	76	98	97
3	C	light	86	102	94
3	C	dark	34	40	35
3	C	dark	39	43	38
3	C	dark	53	55	47
3	C	dark	44	49	38
3	C	dark	38	46	40
3	C	dark	56	63	54
3	C	dark	56	59	52
3	C	dark	69	78	71
3	C	dark	20	24	21
3	C	dark	27	30	26
3	C	dark	65	72	65
3	C	dark	26	30	27
3	C	dark	34	37	35
3	C	dark	30	34	31
3	C	dark	29	35	34
3	C	dark	38	44	38
3	C	dark	41	41	44
3	C	dark	52	53	49
3	C	dark	48	54	48
3	C	dark	39	42	41
3	C	dark	59	65	55
3	C	dark	36	41	38
3	C	dark	31	34	32
2	A	light	125	146	135
2	A	light	119	142	133
2	A	light	121	141	134
2	A	light	110	132	124
2	A	light	111	127	118
2	A	light	120	141	138
2	A	light	122	139	134
2	A	light	116	137	133
2	A	light	108	133	135
2	A	light	112	130	124
2	A	light	120	140	134
2	A	light	120	140	133
2	A	light	110	126	119
2	A	light	114	137	130
2	A	dark	51	55	49
2	A	dark	54	57	51
2	A	dark	58	65	57
2	A	dark	61	66	60
2	A	dark	65	70	65
2	A	dark	62	66	63
2	A	dark	55	59	54
2	A	dark	60	65	60
2	A	dark	61	68	62
2	A	dark	53	58	54
2	A	dark	60	65	61
2	A	dark	56	62	56
2	A	dark	53	56	53
2	A	dark	63	69	62
2	B	light	129	154	154
2	B	light	122	147	146
2	B	light	126	153	152
2	B	light	124	151	149
2	B	light	124	149	139
2	B	light	128	151	142
2	B	light	120	149	146
2	B	light	130	163	169
2	B	light	128	153	152
2	B	light	115	139	136
2	B	light	128	150	144
2	B	light	123	152	153
2	B	light	122	144	138
2	B	light	114	139	140
2	B	light	122	146	143
2	B	light	113	136	132
2	B	light	119	140	135
2	B	light	114	136	130
2	B	light	113	137	137
2	B	light	120	143	136
2	B	light	121	149	153
2	B	light	119	144	142
2	B	light	117	137	130
2	B	light	114	140	140
2	B	dark	67	77	69
2	B	dark	66	76	66
2	B	dark	59	65	59
2	B	dark	75	81	68
2	B	dark	67	74	65
2	B	dark	73	78	65
2	B	dark	80	90	80
2	B	dark	85	95	85
2	B	dark	74	82	75
2	B	dark	82	88	76
2	B	dark	73	80	71
2	B	dark	77	84	72
2	B	dark	77	87	77
2	B	dark	72	78	67
2	B	dark	76	81	68
2	B	dark	73	80	73
2	B	dark	74	81	76
2	B	dark	80	89	80
2	B	dark	78	84	77
2	B	dark	83	91	85
2	B	dark	78	84	75
2	B	dark	77	85	74
2	B	dark	53	58	52
2	B	dark	55	59	56
2	C	light	108	125	115
2	C	light	119	136	126
2	C	light	105	123	117
2	C	light	111	125	119
2	C	light	107	127	119
2	C	light	113	132	125
2	C	light	104	122	115
2	C	light	110	125	118
2	C	light	110	128	121
2	C	dark	57	62	59
2	C	dark	79	85	80
2	C	dark	47	52	47
2	C	dark	50	54	47
2	C	dark	57	62	60
2	C	dark	56	59	53
2	C	dark	54	58	54
2	C	dark	63	69	66
2	C	dark	54	59	56
1	A	light	152	182	172
1	A	light	159	188	180
1	A	light	166	199	191
1	A	light	150	172	154
1	A	light	164	195	188
1	A	light	169	198	188
1	A	light	164	183	165
1	A	light	171	200	191
1	A	dark	71	83	66
1	A	dark	44	53	42
1	A	dark	46	55	44
1	A	dark	79	91	73
1	A	dark	84	96	76
1	A	dark	82	95	72
1	A	dark	78	92	73
1	A	dark	37	43	36
1	B	light	157	186	174
1	B	light	148	175	164
1	B	light	164	201	195
1	B	light	147	168	149
1	B	light	166	197	191
1	B	light	158	199	195
1	B	light	161	192	185
1	B	light	146	166	148
1	B	dark	64	78	60
1	B	dark	61	76	59
1	B	dark	56	70	59
1	B	dark	76	93	78
1	B	dark	78	94	77
1	B	dark	83	98	79
1	B	dark	52	61	46
1	B	dark	73	88	69
1	C	light	146	177	163
1	C	light	140	174	169
1	C	light	167	206	204
1	C	light	147	187	181
1	C	light	174	194	176
1	C	light	170	206	203
1	C	light	164	194	185
1	C	dark	49	61	50
1	C	dark	48	58	47
1	C	dark	43	51	40
1	C	dark	57	67	53
1	C	dark	77	93	77
1	C	dark	65	83	66
1	C	dark	52	62	49
4	A	light	94	117	120
4	A	light	88	113	114
4	A	light	84	96	100
4	A	light	79	101	106
4	A	light	109	138	147
4	A	light	93	116	124
4	A	light	96	120	129
4	A	light	86	112	114
4	A	light	96	121	120
4	A	light	84	104	102
4	A	light	84	110	109
4	A	light	91	118	124
4	A	light	100	128	126
4	A	dark	34	37	41
4	A	dark	37	43	45
4	A	dark	43	52	54
4	A	dark	42	52	52
4	A	dark	51	62	60
4	A	dark	56	67	65
4	A	dark	50	60	59
4	A	dark	53	62	61
4	A	dark	65	76	70
4	A	dark	55	65	61
4	A	dark	46	56	54
4	A	dark	51	61	58
4	A	dark	57	65	58
4	B	light	93	120	118
4	B	light	96	119	121
4	B	light	98	123	126
4	B	light	91	113	115
4	B	light	79	104	111
4	B	light	86	110	112
4	B	light	84	102	101
4	B	light	87	111	110
4	B	light	88	103	95
4	B	light	110	134	128
4	B	light	104	125	119
4	B	light	91	113	108
4	B	light	118	140	133
4	B	light	96	125	129
4	B	light	96	121	116
4	B	light	103	134	141
4	B	light	102	133	142
4	B	light	108	138	144
4	B	light	102	132	137
4	B	dark	37	47	48
4	B	dark	45	51	51
4	B	dark	51	61	57
4	B	dark	71	82	79
4	B	dark	72	89	81
4	B	dark	68	81	76
4	B	dark	61	71	66
4	B	dark	58	70	62
4	B	dark	65	73	63
4	B	dark	67	80	68
4	B	dark	80	90	81
4	B	dark	70	83	75
4	B	dark	68	79	71
4	B	dark	68	83	80
4	B	dark	48	58	49
4	B	dark	59	67	60
4	B	dark	64	74	65
4	B	dark	55	63	57
4	B	dark	53	60	54
4	C	light	82	103	109
4	C	light	82	108	115
4	C	light	84	109	115
4	C	light	78	94	101
4	C	light	102	122	120
4	C	dark	35	44	47
4	C	dark	69	79	74
4	C	dark	52	61	55
4	C	dark	66	77	73
4	C	dark	45	55	48
1	S	light	152	243	253
1	S	light	146	235	252
1	S	light	133	225	251
1	S	light	142	231	244
1	S	dark	25	37	18
1	S	dark	25	42	19
1	S	dark	17	29	11
1	S	dark	23	28	22
1	S	light	143	235	252
1	S	light	139	228	252
1	S	light	123	211	238
1	S	light	129	216	238
1	S	dark	19	27	14
1	S	dark	22	38	24
1	S	dark	17	31	10
1	S	dark	23	33	13
2	S	light	110	179	232
2	S	light	102	166	219
2	S	light	93	154	201
2	S	light	91	149	195
2	S	dark	18	26	11
2	S	dark	22	32	22
2	S	dark	24	29	20
2	S	dark	22	30	20
2	S	light	118	190	244
2	S	light	112	182	238
2	S	light	111	179	228
2	S	light	163	167	217
2	S	dark	19	28	12
2	S	dark	22	32	16
2	S	dark	24	32	16
2	S	dark	29	38	25
3	S	light	80	135	175
3	S	light	79	134	176
3	S	light	81	136	178
3	S	light	71	123	162
3	S	dark	17	31	20
3	S	dark	25	38	27
3	S	dark	15	23	12
3	S	dark	16	23	12
3	S	light	88	146	190
3	S	light	79	134	175
3	S	light	81	139	185
3	S	light	80	135	177
3	S	dark	16	24	13
3	S	dark	13	24	9
3	S	dark	14	24	10
3	S	dark	21	28	15
4	S	light	85	147	197
4	S	light	90	150	203
4	S	light	95	153	205
4	S	light	89	150	198
4	S	dark	26	42	25
4	S	dark	24	36	20
4	S	dark	16	26	17
4	S	dark	19	32	18
4	S	light	100	164	223
4	S	light	98	164	231
4	S	light	98	160	222
4	S	light	83	143	205
4	S	dark	28	40	31
4	S	dark	22	34	22
4	S	dark	19	29	18
4	S	dark	19	31	17

## Sheet: Squid head&mantle
Supplementary Table 1. RGB scores and the time of record, used for the color-changing according-to-substrate analysis.
This sheet contains the input and graphs showing highly significant (p<<.0001) strong positive correlations between head and mantle in all RGB channels and Pearson correlation coefficients (r).
day	animal	substrate	R	G	B	R1	G1	B1
3	A	light	96	117	110	82	105	92
3	A	light	90	107	102	65	93	77
3	A	light	96	114	102	64	83	69
3	A	light	108	124	108	83	108	85
3	A	light	117	132	117	75	101	80
3	A	light	116	135	122	78	99	84
3	A	light	117	136	124	85	111	91
3	A	light	105	123	113	75	108	91
3	A	light	99	117	106	63	81	70
3	A	light	97	114	104	66	96	69
3	A	light	110	127	120	73	103	85
3	A	light	102	119	111	73	90	74
3	A	light	100	119	112	69	95	77
3	A	light	107	124	115	78	101	85
3	A	light	103	124	118	66	92	75
3	A	light	103	120	113	64	90	69
3	A	light	105	121	112	75	101	84
3	A	light	104	124	117	71	99	82
3	A	light	93	113	108	72	102	80
3	A	light	90	110	107	71	94	80
3	A	light	98	115	108	77	105	77
3	A	light	100	119	114	74	93	81
3	A	light	100	119	110	68	92	70
3	A	light	99	118	114	79	109	78
3	A	light	91	108	99	64	88	67
3	A	light	90	110	106	78	107	84
3	A	light	91	108	103	57	80	65
3	A	dark	52	56	49	36	46	37
3	A	dark	64	70	62	27	31	23
3	A	dark	45	49	43	37	45	32
3	A	dark	50	54	44	38	41	31
3	A	dark	58	61	51	43	50	35
3	A	dark	58	63	53	47	54	41
3	A	dark	47	50	41	38	41	35
3	A	dark	42	46	36	29	36	26
3	A	dark	45	49	41	36	45	34
3	A	dark	27	29	24	37	42	31
3	A	dark	37	41	35	25	29	22
3	A	dark	42	44	40	45	44	54
3	A	dark	57	63	57	46	61	47
3	A	dark	43	47	43	32	41	33
3	A	dark	42	48	42	34	45	33
3	A	dark	53	54	49	39	45	36
3	A	dark	44	48	43	38	43	34
3	A	dark	38	39	35	30	31	27
3	A	dark	25	29	24	17	21	16
3	A	dark	40	44	40	40	48	37
3	A	dark	34	38	35	29	37	28
3	A	dark	52	54	47	39	48	36
3	A	dark	48	50	48	36	47	31
3	A	dark	49	53	46	34	44	33
3	A	dark	41	44	38	29	39	27
3	A	dark	43	47	43	24	31	25
3	A	dark	37	40	35	32	41	33
3	B	light	84	101	100	61	99	106
3	B	light	108	122	105	76	92	74
3	B	light	90	104	84	79	97	80
3	B	light	103	120	106	87	109	93
3	B	light	103	122	110	88	108	92
3	B	light	108	132	121	93	114	98
3	B	light	110	128	117	90	112	99
3	B	light	100	115	102	89	107	94
3	B	light	105	125	114	96	118	98
3	B	light	90	105	96	80	104	87
3	B	light	106	125	120	85	110	94
3	B	light	106	122	113	87	99	87
3	B	light	103	122	113	84	97	84
3	B	light	111	133	125	95	117	93
3	B	light	103	117	104	87	111	95
3	B	light	96	118	108	89	109	93
3	B	light	98	123	122	86	107	90
3	B	light	82	99	93	81	101	91
3	B	light	101	126	126	90	112	100
3	B	light	95	110	102	82	103	95
3	B	light	91	113	110	76	97	80
3	B	light	90	111	109	80	104	90
3	B	light	91	110	108	88	109	92
3	B	light	93	109	102	72	86	73
3	B	light	97	120	120	75	99	88
3	B	light	90	114	109	75	93	85
3	B	dark	53	57	48	34	40	34
3	B	dark	82	87	62	67	76	52
3	B	dark	39	41	27	26	31	21
3	B	dark	38	38	24	28	33	26
3	B	dark	63	67	53	45	52	42
3	B	dark	53	57	47	43	49	41
3	B	dark	38	40	30	33	37	30
3	B	dark	61	64	53	52	59	50
3	B	dark	50	54	43	37	43	35
3	B	dark	43	47	39	36	43	37
3	B	dark	24	27	29	25	27	22
3	B	dark	38	41	33	37	43	38
3	B	dark	49	53	45	33	40	33
3	B	dark	45	49	44	38	45	39
3	B	dark	47	51	40	34	39	32
3	B	dark	32	34	25	31	38	30
3	B	dark	41	44	40	25	29	25
3	B	dark	64	71	64	28	32	27
3	B	dark	46	51	43	33	40	34
3	B	dark	42	45	41	32	38	32
3	B	dark	42	45	42	47	55	49
3	B	dark	32	31	27	41	48	39
3	B	dark	44	47	42	37	45	38
3	B	dark	48	51	48	30	39	31
3	B	dark	49	52	45	35	42	32
3	B	dark	30	34	30	28	34	30
3	C	light	97	119	115	72	99	93
3	C	light	101	123	118	72	95	83
3	C	light	96	108	100	72	92	74
3	C	light	100	116	103	72	92	80
3	C	light	120	132	118	69	91	74
3	C	light	102	121	112	73	96	84
3	C	light	80	93	86	74	85	72
3	C	light	91	110	105	70	83	74
3	C	light	104	126	122	73	98	87
3	C	light	96	116	115	68	81	72
3	C	light	85	103	98	62	85	94
3	C	light	101	122	118	85	106	93
3	C	light	110	129	120	74	94	84
3	C	light	88	105	98	86	85	72
3	C	light	91	118	122	78	96	87
3	C	light	94	114	109	82	97	87
3	C	light	84	106	108	70	90	79
3	C	light	85	100	93	59	74	63
3	C	light	90	108	102	70	93	83
3	C	light	92	111	106	70	89	81
3	C	light	94	108	101	80	101	91
3	C	light	76	98	97	65	80	68
3	C	light	86	102	94	54	77	72
3	C	dark	34	40	35	32	38	34
3	C	dark	39	43	38	30	35	31
3	C	dark	53	55	47	35	43	30
3	C	dark	44	49	38	33	39	29
3	C	dark	38	46	40	25	39	29
3	C	dark	56	63	54	44	50	39
3	C	dark	56	59	52	40	46	36
3	C	dark	69	78	71	47	56	49
3	C	dark	20	24	21	22	25	21
3	C	dark	27	30	26	23	29	25
3	C	dark	65	72	65	47	52	44
3	C	dark	26	30	27	27	32	24
3	C	dark	34	37	35	23	29	25
3	C	dark	30	34	31	25	31	25
3	C	dark	29	35	34	26	30	25
3	C	dark	38	44	38	29	34	31
3	C	dark	41	41	44	29	24	16
3	C	dark	52	53	49	28	34	30
3	C	dark	48	54	48	19	29	25
3	C	dark	39	42	41	37	43	37
3	C	dark	59	65	55	44	55	45
3	C	dark	36	41	38	28	33	25
3	C	dark	31	34	32	31	38	31
2	A	light	125	146	135	87	109	94
2	A	light	119	142	133	80	106	90
2	A	light	121	141	134	82	110	95
2	A	light	110	132	124	77	108	95
2	A	light	111	127	118	68	108	88
2	A	light	120	141	138	80	106	96
2	A	light	122	139	134	72	102	88
2	A	light	116	137	133	78	109	85
2	A	light	108	133	135	72	106	87
2	A	light	112	130	124	69	100	82
2	A	light	120	140	134	80	117	91
2	A	light	120	140	133	82	117	92
2	A	light	110	126	119	65	95	84
2	A	light	114	137	130	77	103	92
2	A	dark	51	55	49	39	49	35
2	A	dark	54	57	51	38	45	40
2	A	dark	58	65	57	44	54	46
2	A	dark	61	66	60	40	50	41
2	A	dark	65	70	65	43	53	45
2	A	dark	62	66	63	42	51	53
2	A	dark	55	59	54	43	52	46
2	A	dark	60	65	60	32	44	33
2	A	dark	61	68	62	36	47	40
2	A	dark	53	58	54	39	47	41
2	A	dark	60	65	61	35	47	37
2	A	dark	56	62	56	39	51	41
2	A	dark	53	56	53	36	46	38
2	A	dark	63	69	62	38	49	40
2	B	light	129	154	154	101	131	117
2	B	light	122	147	146	99	123	111
2	B	light	126	153	152	103	140	130
2	B	light	124	151	149	99	131	119
2	B	light	124	149	139	108	132	117
2	B	light	128	151	142	104	134	115
2	B	light	120	149	146	100	131	117
2	B	light	130	163	169	107	140	130
2	B	light	128	153	152	115	147	131
2	B	light	115	139	136	91	119	102
2	B	light	128	150	144	100	132	124
2	B	light	123	152	153	109	139	125
2	B	light	122	144	138	103	132	116
2	B	light	114	139	140	92	120	111
2	B	light	122	146	143	101	130	112
2	B	light	113	136	132	94	122	109
2	B	light	119	140	135	96	128	119
2	B	light	114	136	130	100	127	113
2	B	light	113	137	137	88	117	104
2	B	light	120	143	136	104	135	122
2	B	light	121	149	153	100	128	118
2	B	light	119	144	142	105	133	113
2	B	light	117	137	130	80	106	102
2	B	light	114	140	140	95	124	110
2	B	dark	67	77	69	48	55	47
2	B	dark	66	76	66	52	54	42
2	B	dark	59	65	59	40	50	44
2	B	dark	75	81	68	40	46	43
2	B	dark	67	74	65	53	64	52
2	B	dark	73	78	65	47	57	47
2	B	dark	80	90	80	49	61	50
2	B	dark	85	95	85	55	73	62
2	B	dark	74	82	75	44	49	41
2	B	dark	82	88	76	52	63	54
2	B	dark	73	80	71	41	51	43
2	B	dark	77	84	72	49	60	50
2	B	dark	77	87	77	51	65	54
2	B	dark	72	78	67	53	66	55
2	B	dark	76	81	68	55	67	56
2	B	dark	73	80	73	43	52	46
2	B	dark	74	81	76	54	68	57
2	B	dark	80	89	80	49	60	53
2	B	dark	78	84	77	52	67	56
2	B	dark	83	91	85	47	56	50
2	B	dark	78	84	75	46	56	46
2	B	dark	77	85	74	50	62	52
2	B	dark	53	58	52	43	52	46
2	B	dark	55	59	56	39	50	44
2	C	light	108	125	115	72	90	80
2	C	light	119	136	126	91	114	95
2	C	light	105	123	117	79	99	87
2	C	light	111	125	119	88	108	93
2	C	light	107	127	119	82	105	94
2	C	light	113	132	125	90	114	98
2	C	light	104	122	115	87	112	99
2	C	light	110	125	118	81	102	89
2	C	light	110	128	121	76	96	83
2	C	dark	57	62	59	31	43	36
2	C	dark	79	85	80	48	59	52
2	C	dark	47	52	47	29	38	30
2	C	dark	50	54	47	35	45	38
2	C	dark	57	62	60	39	48	40
2	C	dark	56	59	53	42	51	52
2	C	dark	54	58	54	39	46	36
2	C	dark	63	69	66	56	71	60
2	C	dark	54	59	56	40	49	44
1	A	light	152	182	172	145	201	156
1	A	light	159	188	180	101	138	123
1	A	light	166	199	191	127	180	161
1	A	light	150	172	154	129	161	139
1	A	light	164	195	188	127	181	149
1	A	light	169	198	188	128	180	159
1	A	light	164	183	165	136	178	143
1	A	light	171	200	191	130	159	134
1	A	dark	71	83	66	39	49	40
1	A	dark	44	53	42	34	41	32
1	A	dark	46	55	44	34	42	29
1	A	dark	79	91	73	56	78	58
1	A	dark	84	96	76	59	76	58
1	A	dark	82	95	72	60	81	53
1	A	dark	78	92	73	57	69	51
1	A	dark	37	43	36	32	41	31
1	B	light	157	186	174	136	163	151
1	B	light	148	175	164	130	164	149
1	B	light	164	201	195	155	184	176
1	B	light	147	168	149	129	173	146
1	B	light	166	197	191	128	176	164
1	B	light	158	199	195	125	164	154
1	B	light	161	192	185	125	156	139
1	B	light	146	166	148	113	135	112
1	B	dark	64	78	60	50	64	49
1	B	dark	61	76	59	39	49	40
1	B	dark	56	70	59	54	65	52
1	B	dark	76	93	78	66	88	77
1	B	dark	78	94	77	66	84	68
1	B	dark	83	98	79	70	93	75
1	B	dark	52	61	46	46	57	46
1	B	dark	73	88	69	34	44	36
1	C	light	146	177	163	105	145	133
1	C	light	140	174	169	129	185	183
1	C	light	167	206	204	131	170	154
1	C	light	147	187	181	125	173	165
1	C	light	174	194	176	130	168	154
1	C	light	170	206	203	141	180	169
1	C	light	164	194	185	128	145	124
1	C	dark	49	61	50	42	53	43
1	C	dark	48	58	47	34	44	34
1	C	dark	43	51	40	35	45	33
1	C	dark	57	67	53	43	63	48
1	C	dark	77	93	77	59	79	62
1	C	dark	65	83	66	50	64	46
1	C	dark	52	62	49	34	47	32
4	A	light	94	117	120	64	83	76
4	A	light	88	113	114	60	78	74
4	A	light	84	96	100	58	80	77
4	A	light	79	101	106	50	74	74
4	A	light	109	138	147	79	113	101
4	A	light	93	116	124	71	104	93
4	A	light	96	120	129	78	114	100
4	A	light	86	112	114	65	92	79
4	A	light	96	121	120	80	110	96
4	A	light	84	104	102	74	94	81
4	A	light	84	110	109	64	93	75
4	A	light	91	118	124	65	88	84
4	A	light	100	128	126	75	97	92
4	A	dark	34	37	41	31	40	31
4	A	dark	37	43	45	33	40	35
4	A	dark	43	52	54	39	47	47
4	A	dark	42	52	52	38	49	42
4	A	dark	51	62	60	42	56	47
4	A	dark	56	67	65	37	49	38
4	A	dark	50	60	59	34	50	38
4	A	dark	53	62	61	41	51	44
4	A	dark	65	76	70	51	68	52
4	A	dark	55	65	61	47	58	50
4	A	dark	46	56	54	39	46	41
4	A	dark	51	61	58	47	54	49
4	A	dark	57	65	58	45	53	45
4	B	light	93	120	118	88	116	112
4	B	light	96	119	121	79	109	105
4	B	light	98	123	126	72	99	93
4	B	light	91	113	115	83	111	104
4	B	light	79	104	111	90	120	116
4	B	light	86	110	112	83	104	95
4	B	light	84	102	101	62	86	78
4	B	light	87	111	110	85	115	100
4	B	light	88	103	95	60	76	61
4	B	light	110	134	128	85	106	93
4	B	light	104	125	119	81	110	101
4	B	light	91	113	108	96	117	110
4	B	light	118	140	133	98	124	115
4	B	light	96	125	129	87	107	98
4	B	light	96	121	116	93	116	106
4	B	light	103	134	141	92	121	116
4	B	light	102	133	142	86	117	110
4	B	light	108	138	144	82	114	103
4	B	light	102	132	137	83	110	109
4	B	dark	37	47	48	49	59	55
4	B	dark	45	51	51	35	44	41
4	B	dark	51	61	57	57	70	64
4	B	dark	71	82	79	64	80	70
4	B	dark	72	89	81	64	81	72
4	B	dark	68	81	76	60	73	63
4	B	dark	61	71	66	54	69	58
4	B	dark	58	70	62	54	67	54
4	B	dark	65	73	63	58	67	56
4	B	dark	67	80	68	56	67	54
4	B	dark	80	90	81	65	74	66
4	B	dark	70	83	75	45	60	50
4	B	dark	68	79	71	54	62	54
4	B	dark	68	83	80	58	72	65
4	B	dark	48	58	49	46	56	50
4	B	dark	59	67	60	47	58	51
4	B	dark	64	74	65	48	60	53
4	B	dark	55	63	57	49	59	52
4	B	dark	53	60	54	46	55	47
4	C	light	82	103	109	62	75	75
4	C	light	82	108	115	69	89	88
4	C	light	84	109	115	55	77	77
4	C	light	78	94	101	48	61	60
4	C	light	102	122	120	72	92	84
4	C	dark	35	44	47	45	53	57
4	C	dark	69	79	74	45	54	56
4	C	dark	52	61	55	33	42	40
4	C	dark	66	77	73	58	71	67
4	C	dark	45	55	48	48	57	49
