# Supplementary material for: Squid adjust their body color according to substrate
Source: Sci Rep. 2022 Mar 28;12:5227. doi: 10.1038/s41598-022-09209-6 (PMC8960755; doi:10.1038/s41598-022-09209-6)
Supplement: Supplementary file 2 — Supplementary Table 2. [file 41598_2022_9209_MOESM2_ESM.xlsx]

## Sheet: 2018_12_23
Supplementary Table 2. Examination of captive white-squid color-change.
We provide the duration of color-changing event, location of the event, animal velocity, swimming orientation, and distance traveled during the color-changing process, per animal and video record. Final two sheets represent R input files.
CLIP #4
A (female; ML= 125 mm)														B (female; ML= 108 mm)														C (male; ML= 97mm)
Into the Light														Into the Light														Into the Light
Event	time	color	IN	OUT	Frame	Duration (s)	Orientation							Event	time	color	IN	OUT	Frame	Duration (s)	Orientation							Event	time	color	IN	OUT	Frame	Duration (s)	Orientation
1	04:15	152;182;172	00;04;12;27	00;04;14;17	50	1.66667	Mantle-lead							1	04:15	157;186;174	00;04;13;15	00;04;14;15	30	1	Mantle-lead							1	04:08	146;177;163	00;04;05;26	00;04;07;21	55	1.83333	Arms-lead
2	05:29	159;188;180	00;05;28;23	00;05;29;03	10	0.333333	Mantle-lead							2	05:29	148;175;164	00;05;28;14	00;05;28;27	13	0.433333	Mantle-lead							2	05:29	140;174;169	00;05;28;23	00;05;29;03	10	0.333333	Arms-lead
3	05:56	166;199;191	00;05;54;12	00;05;55;09	27	0.9	Mantle-lead							3	05:57	164;201;195	00;05;53;22	00;05;55;23	61	2.03333	Mantle-lead							3	05:56	167;206;204	00;05;54;08	00;05;55;01	23	0.766667	Mantle-lead
4	08:10	150;172;154	00;08;08;10	00;08;09;12	32	1.06667	Mantle-lead							4	08:10	147;168;149	00;08;07;24	00;08;09;03	39	1.3	Mantle-lead							4	08:10	147;187;181	00;08;07;04	00;08;08;18	44	1.46667	Mantle-lead
5	08:42	164;195;188	00;08;40;13	00;08;41;15	32	1.06667	Mantle-lead							5	08:25	166;197;191	00;08;19;23	00;08;22;03	70	2.33333	Mantle-lead							5	10:14	174;194;176	00;10;11;22	00;10;12;25	33	1.1	Mantle-lead
	MIN	0.33	MAX	1.67	Ave	1.00667									MIN	0.43	MAX	2.33	Ave	1.42									MIN	0.76	MAX	1.83	Ave	1.1
Into the Dark														Into the Dark														Into the Dark
Event	time	color	IN	OUT	Frame	Duration (s)	Orientation							Event	time	color	IN	OUT	Frame	Duration (s)	Orientation							Event	time	color	IN	OUT	Frame	Duration (s)	Orientation
1	04:29	71;83;66	00;04;22;07	00;04;24;07	60	2	Arms-lead							1	04:29	64;78;60	00;04;27;16	00;04;28;24	38	1.26667	Arms-lead							1	04:32	49;61;50	00;04;28;06	00;04;30;14	68	2.26667	Mantle-lead
2	05:35	44;53;42	00;05;33;08	00;05;34;02	24	0.8	Mantle-lead							2	05:32	61;76;59	00;05;30;23	00;05;31;27	34	1.13333	Mantle-lead							2	05:34	48;58;47	00;05;32;29	00;05;33;27	28	0.933333	Arms-lead
3	06:41	46;55;44	00;06;27;11	00;06;30;05	83	2.76667	Arms-lead							3	06:34	56;70;59	00;06;27;12	00;06;30;14	92	3.06667	Mantle-lead							3	06:44	43;51;40	00;06;40;14	00;06;42;17	53	1.76667	Mantle-lead
4	08:35	79;91;73	00;08;32;12	00;08;35;10	88	2.93333	Arms-lead							4	08:18	76;93;78	00;08;15;14	00;08;17;23	69	2.3	Arms-lead							4	09:23	57;67;53	00;09;20;12	00;09;21;29	47	1.56667	Arms-lead
5	09:02	84;96;76	00;08;58;07	00;09;01;26	112	3.73333	Arms-lead							5	08:31	78;94;77	00;08;28;25	00;08;31;08	73	2.43333	Arms-lead							5	10:27	77;93;77	00;10;24;29	00;10;28;26	117	3.9	Arms-lead
	MIN	0.8	MAX	3.73	Ave	2.44667									MIN	1.33	MAX	2.43	Ave	2.04									MIN	0.93	MAX	2.267	Ave	2.10667
Into the Light														Into the Light														Into the Light
	Start		End		distance (pixel)	Distance (mm)	Duration (s)	Velocity (mm/s)	Distance IN (pixel)	Distance IN (mm)	Distance OUT (pixel)	Distance OUT (mm)			Start		End		distance (pixel)	Distance (mm)	Duration (s)	Velocity (mm/s)	Distance IN (pixel)	Distance IN (mm)	Distance OUT (pixel)	Distance OUT (mm)			Start		End		distance (pixel)	Distance (mm)	Duration (s)	Velocity (mm/s)	Distance IN (pixel)	Distance IN (mm)	Distance OUT (pixel)	Distance OUT (mm)
event	X	Y	X	Y										event	X	Y	X	Y										event	X	Y	X	Y
1	1062	626	1194	574	141.873	121.259	1.66667	72.7555	38	32.4786	94	80.3419		1	1028	502	1176	486	148.862	127.233	1	127.233	72	61.5385	76	64.9573		1	1152	713	1249	613	139.316	119.074	1.83333	64.9493	-52	-44.4444	149	127.35
2	940	688	1430	321	612.2	523.248	0.333333	1569.74	160	136.752	330	282.051		2	905	464	1148	374	259.131	221.48	0.433333	511.107	195	166.667	48	41.0256		2	1092	858	1288	793	206.497	176.493	0.333333	529.479	8	6.83761	188	160.684
3	928	805	1166	737	247.524	211.559	0.9	235.065	172	147.009	66	56.4103		3	952	934	1088	838	166.469	142.281	2.03333	69.9744	148	126.496	-12	-10.2564		3	929	692	1141	636	219.272	187.412	0.766667	244.45	171	146.154	41	35.0427
4	830	349	958	314	132.699	113.418	1.06667	106.329	270	230.769	-142	-121.368		4	717	270	861	193	163.294	139.568	1.3	107.36	383	327.35	-239	-204.274		4	948	373	1021	385	73.9797	63.2305	1.46667	43.1117	152	129.915	-79	-67.5214
5	1065	596	1177	636	118.929	101.648	1.06667	95.2953	35	29.9145	77	65.812		5	925	421	1044	389	123.227	105.323	2.33333	45.1383	175	149.573	-56	-47.8632		5	1081	588	1182	684	139.345	119.098	1.1	108.271	19	16.2393	82	70.0855
AVE	965	612.8	1185	516.4	250.645	214.226	1.00667	415.838	135	115.385	85	72.6496		AVE	905.4	518.2	1063.4	456	172.197	147.177	1.42	172.162	194.6	166.325	-36.6	-31.2821		AVE	1040.4	644.8	1176.2	622.2	155.682	133.061	1.1	198.052	59.6	50.9402	76.2	65.1282
Into the Dark														Into the Dark														Into the Dark
	Start		End		distance (pixel)	Distance (mm)	Duration (s)	Velocity (mm/s)	Distance IN (pixel)	Distance IN (mm)	Distance OUT (pixel)	Distance OUT (mm)			Start		End		distance (pixel)	Distance (mm)	Duration (s)	Velocity (mm/s)	Distance IN (pixel)	Distance IN (mm)	Distance OUT (pixel)	Distance OUT (mm)			Start		End		distance (pixel)	Distance (mm)	Duration (s)	Velocity (mm/s)	Distance IN (pixel)	Distance IN (mm)	Distance OUT (pixel)	Distance OUT (mm)
event	X	Y	X	Y										event	X	Y	X	Y										event	X	Y	X	Y
1	1172	542	1010	588	168.404	143.935	2	71.9676	72	61.5385	90	76.9231		1	873	328	849	502	175.647	150.126	1.26667	118.52	-227	-194.017	251	214.53		1	1132	660	1074	646	59.6657	50.9964	2.26667	22.4984	-32	-27.3504	-26	-22.2222
2	1216	736	1053	826	186.196	159.142	0.8	198.927	116	99.1453	47	40.1709		2	896	85	866	464	380.185	324.945	1.13333	286.716	-204	-174.359	234	200		2	1144	653	1002	693	147.526	126.091	0.933333	135.097	-44	-37.6068	-98	-83.7607
3	1174	454	1028	400	155.666	133.048	2.76667	48.0897	74	63.2479	72	61.5385		3	977	440	950	433	27.8927	23.8399	3.06667	7.77387	-123	-105.128	150	128.205		3	996	321	929	426	124.555	106.457	1.76667	60.2589	104	88.8889	-171	-146.154
4	1156	721	1001	641	174.428	149.083	2.93333	50.8239	56	47.8632	99	84.6154		4	1100	530	960	501	142.972	122.198	2.3	53.1297	0	0	140	119.658		4	1125	748	1017	760	108.665	92.8757	1.56667	59.2824	-25	-21.3675	-83	-70.9402
5	1138	698	994	758	156	133.333	3.73333	35.7143	38	32.4786	106	90.5983		5	1096	596	596	560	501.294	428.457	2.43333	176.078	-4	-3.4188	504	430.769		5	1033	540	921	521	113.6	97.0942	3.9	24.8959	67	57.265	-179	-152.991
AVE	1171.2	630.2	1017.2	642.6	168.139	143.708	2.44667	81.1046	71.2	60.8547	82.8	70.7692		AVE	988.4	395.8	844.2	492	245.598	209.913	2.04	128.444	-111.6	-95.3846	255.8	218.632		AVE	1086	584.4	988.6	609.2	110.802	94.7029	2.08667	60.4066	14	11.9658	-111.4	-95.2137
divider Line= 1100
circle: Arms-leading
square: Mantle-leading

## Sheet: 2018_12_24
Supplementary Table 2. Examination of captive white-squid color-change.
We provide the duration of color-changing event, location of the event, animal velocity, swimming orientation, and distance traveled during the color-changing process, per animal and video record. Final two sheets represent R input files.
CLIP #5 & #6
A (female; ML= 125 mm)														B (female; ML= 108 mm)														C (male; ML= 97mm)
Into the Light														Into the Light														Into the Light
Event	time	color	IN	OUT	Frame	Duration (s)	Orientation							Event	time	color	IN	OUT	Frame	Duration (s)	Orientation							Event	time	color	IN	OUT	Frame	Duration (s)	Orientation
1	39:45	125;146;135	00;39;39;23	00;39;41;23	60	2	Mantle-lead							1	38:51	129;154;154	00;38;48;04	00;38;49;25	51	1.7	Mantle-lead							1	40:57	108;125;115	00;40;55;28	00;40;56;15	17	0.566667	Mantle-lead
2	40:57	119;142;133	00;40;49;22	00;40;52;28	96	3.2	Mantle-lead							2	39:20	122;147;146	00;39;17;02	00;39;18;25	53	1.76667	Mantle-lead							2	41:51	119;136;126	00;41;49;15	00;41;50;23	38	1.26667	Mantle-lead
3	41:51	121;141;134	00;41;49;13	00;41;50;15	32	1.06667	Mantle-lead							3	39:44	126;153;152	00;39;40;09	00;39;42;04	55	1.83333	Mantle-lead							3	42:27	105;123;117	00;42;25;16	00;42;26;17	31	1.03333	Mantle-lead
4	42:27	110;132;124	00;42;25;00	00;42;26;09	39	1.3	Mantle-lead							4	40:54	124;151;149	00;40;49;14	00;40;52;08	84	2.8	Mantle-lead							4	43:17	111;125;119	00;43;14;24	00;43;16;19	54	1.8	Mantle-lead
5	43:17	111;127;118	00;43;09;19	00;43;11;18	59	1.96667	Mantle-lead							5	41:14	124;149;139	00;41;10;21	00;41;13;11	80	2.66667	Mantle-lead							5	44:10	107;127;119	00;44;08;15	00;44;10;04	49	1.63333	Mantle-lead
	MIN	1.07	MAX	1.97	Ave	1.90667									MIN	1.7	MAX	2.67	Ave	2.15333									MIN	0.57	MAX	1.8	Ave	1.26
Into the Dark														Into the Dark														Into the Dark
Event	time	color	IN	OUT	Frame	Duration (s)	Orientation							Event	time	color	IN	OUT	Frame	Duration (s)	Orientation							Event	time	color	IN	OUT	Frame	Duration (s)	Orientation
1	39:53	51;55;49	00;39;49;14	00;39;52;25	101	3.36667	Arms-lead							1	38:56	67;77;69	00;38;53;03	00;38;55;21	78	2.6	Arms-lead							1	41:09	57;62;59	00;41;07;00	00;41;08;17	47	1.56667	Arms-lead
2	41:10	54;57;51	00;41;06;23	00;41;09;18	85	2.83333	Arms-lead							2	39:25	66;76;66	00;39;22;06	00;39;25;16	100	3.33333	Arms-lead							2	42:18	79;85;80	00;42;02;26	00;42;07;05	129	4.3	Arms-lead
3	42:06	58;65;57	00;42;03;05	00;42;05;23	78	2.6	Arms-lead							3	39:52	59;65;59	00;39;48;22	00;39;52;03	101	3.36667	Arms-lead							3	43:06	47;52;47	00;43;01;23	00;43;06;21	148	4.93333	Arms-lead
4	42:40	61;66;60	00;42;31;16	00;42;35;14	88	2.93333	Arms-lead							4	41:07	75;81;68	00;41;05;09	00;41;07;06	57	1.9	Arms-lead							4	43:41	50;54;47	00;43;35;14	00;43;39;18	127	4.23333	Arms-lead
5	43:29	65;70;65	00;43;21;06	00;43;28;07	211	7.03333	Arms-lead							5	41:19	67;74;65	00;41;15;25	00;41;19;23	118	3.93333	Arms-lead							5	44:21	57;62;60	00;44;14;20	00;44;22;24	244	8.13333	Arms-lead
	MIN	2.6	MAX	7.03	Ave	3.75333									MIN	1.9	MAX	3.93	Ave	3.02667									MIN	1.57	MAX	8.13	Ave	4.63333
Into the Light														Into the Light														Into the Light
	Start		End		distance (pixel)	Distance (mm)	Duration (s)	Velocity (mm/s)	Distance IN (pixel)	Distance IN (mm)	Distance OUT (pixel)	Distance OUT (mm)			Start		End		distance (pixel)	Distance (mm)	Duration (s)	Velocity (mm/s)	Distance IN (pixel)	Distance IN (mm)	Distance OUT (pixel)	Distance OUT (mm)			Start		End		distance (pixel)	Distance (mm)	Duration (s)	Velocity (mm/s)	Distance IN (pixel)	Distance IN (mm)	Distance OUT (pixel)	Distance OUT (mm)
event	X	Y	X	Y										event	X	Y	X	Y										event	X	Y	X	Y
1	741	732	1204	769	464.476	346.624	2	173.312	359	267.91	104	77.6119		1	869	389	1076	452	216.375	161.474	1.7	94.9845	231	172.388	-24	-17.9104		1	874	894	1248	918	374.769	279.679	0.566667	493.55	226	168.657	148	110.448
2	746	714	1117	778	376.48	280.955	3.2	87.7984	354	264.179	17	12.6866		2	789	330	1169	550	439.09	327.679	1.76667	185.479	311	232.09	69	51.4925		2	592	928	1142	917	550.11	410.53	1.26667	324.103	508	379.104	42	31.3433
3	738	742	1181	762	443.451	330.934	1.06667	310.25	362	270.149	81	60.4478		3	825	513	1108	470	286.248	213.618	1.83333	116.519	275	205.224	8	5.97015		3	685	962	1136	926	452.435	337.638	1.03333	326.746	415	309.701	36	26.8657
4	777	693	1253	777	483.355	360.713	1.3	277.471	323	241.045	153	114.179		4	781	394	1182	497	414.017	308.968	2.8	110.346	319	238.06	82	61.194		4	765	942	1149	965	384.688	287.081	1.8	159.489	335	250	49	36.5672
5	772	697	1110	722	338.923	252.928	1.96667	128.607	328	244.776	10	7.46269		5	822	494	1257	520	435.776	325.206	2.66667	121.952	278	207.463	157	117.164		5	798	954	1244	961	446.055	332.877	1.63333	203.802	302	225.373	144	107.463
AVE	754.8	715.6	1173	761.6	421.337	314.431	1.90667	195.488	345.2	257.612	73	54.4776		AVE	817.2	424	1158.4	497.8	358.301	267.389	2.15333	125.856	282.8	211.045	58.4	43.5821		AVE	742.8	936	1183.8	937.4	441.611	329.561	1.26	301.538	357.2	266.567	83.8	62.5373
Into the Dark														Into the Dark														Into the Dark
	Start		End		distance (pixel)	Distance (mm)	Duration (s)	Velocity (mm/s)	Distance IN (pixel)	Distance IN (mm)	Distance OUT (pixel)	Distance OUT (mm)			Start		End		distance (pixel)	Distance (mm)	Duration (s)	Velocity (mm/s)	Distance IN (pixel)	Distance IN (mm)	Distance OUT (pixel)	Distance OUT (mm)			Start		End		distance (pixel)	Distance (mm)	Duration (s)	Velocity (mm/s)	Distance IN (pixel)	Distance IN (mm)	Distance OUT (pixel)	Distance OUT (mm)
event	X	Y	X	Y										event	X	Y	X	Y										event	X	Y	X	Y
1	1106	724	806	754	301.496	224.997	3.36667	66.8309	6	4.47761	294	219.403		1	1121	416	776	370	348.053	259.741	2.6	99.9004	21	15.6716	324	241.791		1	1141	604	856	565	287.656	214.669	1.56667	137.023	41	30.597	244	182.09
2	1134	729	794	813	350.223	261.36	2.83333	92.2448	34	25.3731	306	228.358		2	1112	444	738	322	393.395	293.579	3.33333	88.0736	12	8.95522	362	270.149		2	1034	922	929	964	113.088	84.3944	4.3	19.6266	-66	-49.2537	171	127.612
3	1069	633	798	708	281.187	209.841	2.6	80.708	-31	-23.1343	302	225.373		3	1130	325	732	521	443.644	331.078	3.36667	98.3399	30	22.3881	368	274.627		3	1044	944	833	964	211.946	158.168	4.93333	32.0612	-56	-41.791	267	199.254
4	1162	782	937	808	226.497	169.028	2.93333	57.6231	62	46.2687	163	121.642		4	1090	681	1062	733	59.0593	44.0741	1.9	23.1969	-10	-7.46269	38	28.3582		4	1014	921	882	969	140.456	104.818	4.23333	24.7602	-86	-64.1791	218	162.687
5	1206	857	842	802	368.132	274.725	7.03333	39.0605	106	79.1045	258	192.537		5	1156	336	692	241	473.625	353.452	3.93333	89.8606	56	41.791	408	304.478		5	1233	929	745	910	488.37	364.455	8.13333	44.81	133	99.2537	355	264.925
AVE	1135.4	745	835.4	777	305.507	227.99	3.75333	67.2935	35.4	26.4179	264.6	197.463		AVE	1121.8	440.4	800	437.4	343.555	256.385	3.02667	79.8743	21.8	16.2687	300	223.881		AVE	1093.2	864	849	874.4	248.303	185.301	4.63333	51.6561	-6.8	-5.07463	251	187.313
divider Line= 1100
circle: Arms-leading
square: Mantle-leading

## Sheet: 2018_12_25
Supplementary Table 2. Examination of captive white-squid color-change.
We provide the duration of color-changing event, location of the event, animal velocity, swimming orientation, and distance traveled during the color-changing process, per animal and video record. Final two sheets represent R input files.
CLIP #7
A (female; ML= 125 mm)														B (female; ML= 108 mm)														C (male; ML= 97mm)
Into the Light														Into the Light														Into the Light
Event	time	color	IN	OUT	Frame	Duration (s)	Orientation							Event	time	color	IN	OUT	Frame	Duration (s)	Orientation							Event	time	color	IN	OUT	Frame	Duration (s)	Orientation
1	01:17	96;117;110	01;13;02	01;15;16	74	2.46667	Mantle-lead							1	01:26	84;101;100	01;23;01	01;24;24	54	1.8	Mantle-lead							1	01:17	97;119;115	01;14;02	01;14;25	23	0.766667	Mantle-lead
2	01:28	90;107;102	01;24;12	01;26;01	49	1.63333	Mantle-lead							2	01:41	108;122;105	01;39;21	01;41;22	61	2.03333	Mantle-lead							2	01:28	101;123;118	01;25;15	01;26;22	37	1.23333	Mantle-lead
3	01:46	96;114;102	01;41;02	01;45;01	120	4	Mantle-lead							3	02:34	90;104;84	02;31;17	02;33;08	51	1.7	Mantle-lead							3	01:45	96;108;100	01;42;16	01;44;00	44	1.46667	Mantle-lead
4	02:35	108;124;108	02;32;13	02;34;13	60	2	Mantle-lead							4	02:56	103;120;106	02;52;20	02;54;18	58	1.93333	Mantle-lead							4	02:36	100;116;103	02;33;01	02;35;25	84	2.8	Mantle-lead
5	02:57	117;132;117	02;55;06	02;55;28	22	0.733333	Mantle-lead							5	03:15	103;122;110	03;13;25	03;14;19	24	0.8	Mantle-lead							5	02:58	120;132;118	02;55;06	02;55;28	22	0.733333	Mantle-lead
	MIN	0.73	MAX	2.46	Ave	2.16667									MIN	0.8	MAX	2.03	Ave	1.65333									MIN	0.73	MAX	2.8	Ave	1.4
Into the Dark														Into the Dark														Into the Dark
Event	time	color	IN	OUT	Frame	Duration (s)	Orientation							Event	time	color	IN	OUT	Frame	Duration (s)	Orientation							Event	time	color	IN	OUT	Frame	Duration (s)	Orientation
1	01:20	52;56;49	01;18;24	01;19;22	28	0.933333	Arms-lead							1	01:35	53;57;48	01;34;15	01;35;14	29	0.966667	Arms-lead							1	01:20	34;40;35	01;18;25	01;19;16	21	0.7	Arms-lead
2	01:34	64;70;62	01;32;23	01;35;10	77	2.56667	Arms-lead							2	01:46	82;87;62	00;01;44;27	00;01;46;29	62	2.06667	Arms-lead							2	01:35	39;43;38	01;34;08	01;35;03	25	0.833333	Arms-lead
3	01:53	45;49;43	01;48;04	01;52;16	132	4.4	Arms-lead							3	02:49	39;41;27	02;46;01	02;48;14	75	2.5	Arms-lead							3	01:58	53;55;47	01;53;17	01;59;11	174	5.8	Arms-lead
4	02:49	50;54;44	02;45;17	02;47;04	47	1.56667	Arms-lead							4	03:09	38;38;24	03;07;16	03;09;19	63	2.1	Arms-lead							4	02:46	44;49;38	02;42;28	02;45;09	71	2.36667	Arms-lead
5	03:10	58;61;51	03;07;14	03;10;21	97	3.23333	Arms-lead							5	03:26	63;67;53	03;24;22	03;26;15	23	0.766667	Arms-lead							5	03:09	38;46;40	03;07;11	03;08;19	28	0.933333	Arms-lead
	MIN	0.93	MAX	4.4	Ave	2.54									MIN	0.767	MAX	2.5	Ave	1.68									MIN	0.7	MAX	5.8	Ave	2.12667
Into the Light														Into the Light														Into the Light
	Start		End		distance (pixel)	Distance (mm)	Duration (s)	Velocity (mm/s)	Distance IN (pixel)	Distance IN (mm)	Distance OUT (pixel)	Distance OUT (mm)			Start		End		distance (pixel)	Distance (mm)	Duration (s)	Velocity (mm/s)	Distance IN (pixel)	Distance IN (mm)	Distance OUT (pixel)	Distance OUT (mm)			Start		End		distance (pixel)	Distance (mm)	Duration (s)	Velocity (mm/s)	Distance IN (pixel)	Distance IN (mm)	Distance OUT (pixel)	Distance OUT (mm)
event	X	Y	X	Y										event	X	Y	X	Y										event	X	Y	X	Y
1	786	542	1098	260	420.557	313.848	2.46667	127.236	249	185.821	63	47.0149		1	776	153	1114	142	338.179	252.372	1.8	252.372	259	193.284	79	58.9552		1	834	352	1094	225	289.36	215.94	0.766667	281.661	201	150	59	44.0299
2	785	301	1038	166	286.765	214.004	1.63333	110.691	250	186.567	3	2.23881		2	1016	494	1278	458	264.462	197.359	2.03333	257.425	19	14.1791	243	181.343		2	758	348	1080	317	323.489	241.41	1.23333	195.737	277	206.716	45	33.5821
3	853	605	1088	726	264.322	197.255	4	92.4633	182	135.821	53	39.5522		3	868	357	1216	364	348.07	259.754	1.7	210.611	167	124.627	181	135.075		3	704	800	1092	886	397.417	296.58	1.46667	202.213	331	247.015	57	42.5373
4	820	577	1148	506	335.596	250.445	2	125.223	215	160.448	113	84.3284		4	789	206	1088	313	317.569	236.992	1.93333	40.8606	246	183.582	53	39.5522		4	757	756	1225	670	475.836	355.102	2.8	126.822	278	207.463	190	141.791
5	866	489	1057	525	194.363	145.047	0.733333	197.791	169	126.119	22	16.4179		5	877	393	1068	392	191.003	142.539	0.8	178.174	158	117.91	33	24.6269		5	889	725	1160	777	275.944	205.928	0.733333	137.285	146	108.955	125	93.2836
AVE	822	502.8	1085.8	436.6	300.321	224.12	2.16667	130.681	213	158.955	50.8	37.9104		AVE	865.2	320.6	1152.8	333.8	291.857	217.803	1.65333	187.889	169.8	126.716	117.8	87.9104		AVE	788.4	596.2	1130.2	575	352.409	262.992	1.4	188.744	246.6	184.03	95.2	71.0448
Into the Dark														Into the Dark														Into the Dark
	Start		End		distance (pixel)	Distance (mm)	Duration (s)	Velocity (mm/s)	Distance IN (pixel)	Distance IN (mm)	Distance OUT (pixel)	Distance OUT (mm)			Start		End		distance (pixel)	Distance (mm)	Duration (s)	Velocity (mm/s)	Distance IN (pixel)	Distance IN (mm)	Distance OUT (pixel)	Distance OUT (mm)			Start		End		distance (pixel)	Distance (mm)	Duration (s)	Velocity (mm/s)	Distance IN (pixel)	Distance IN (mm)	Distance OUT (pixel)	Distance OUT (mm)
event	X	Y	X	Y										event	X	Y	X	Y										event	X	Y	X	Y
1	1049	492	818	449	234.968	175.349	0.933333	187.874	14	10.4478	217	161.94		1	1060	280	837	448	279.201	208.359	0.966667	113.65	25	18.6567	198	147.761		1	1022	617	836	626	186.218	138.968	0.7	198.526	-13	-9.70149	199	148.507
2	1017	46	689	225	373.664	278.854	2.56667	108.644	-18	-13.4328	346	258.209		2	1058	526	788	410	195.533	145.92	2.06667	208.457	23	17.1642	247	184.328		2	1122	229	916	385	258.403	192.838	0.833333	231.405	87	64.9254	119	88.806
3	1052	712	778	769	279.866	208.855	4.4	47.4671	17	12.6866	257	191.791		3	1078	422	881	290	237.135	176.966	2.5	120.659	43	32.0896	154	114.925		3	1028	905	688	820	350.464	261.54	5.8	45.0932	-7	-5.22388	347	258.955
4	1026	556	916	500	123.434	92.1151	1.56667	58.7969	-9	-6.71642	119	88.806		4	1061	450	756	282	348.208	259.857	2.1	92.806	26	19.403	279	208.209		4	1036	712	877	657	168.244	125.555	2.36667	53.0515	1	0.746269	158	117.91
5	1060	610	558	233	627.8	468.508	3.23333	147.95	25	18.6567	477	355.97		5	986	86	740	132	250.264	186.764	0.766667	243.605	-49	-36.5672	295	220.149		5	1030	696	937	552	171.421	127.926	0.933333	137.063	-5	-3.73134	98	73.1343
AVE	1040.8	483.2	751.8	435.2	327.947	244.736	2.54	110.146	5.8	4.32836	283.2	211.343		AVE	1048.6	352.8	800.4	312.4	262.068	195.573	1.68	155.835	13.6	10.1493	234.6	175.075		AVE	1047.6	631.8	850.8	608	226.95	169.365	2.12667	133.028	12.6	9.40299	184.2	137.463
divider Line= 1035
circle: Arms-leading
square: Mantle-leading

## Sheet: 2018_12_27
Supplementary Table 2. Examination of captive white-squid color-change.
We provide the duration of color-changing event, location of the event, animal velocity, swimming orientation, and distance traveled during the color-changing process, per animal and video record. Final two sheets represent R input files.
CLIP #9
A (female; ML= 125 mm)														B (female; ML= 108 mm)														C (male; ML= 97mm)
Into the Light														Into the Light														Into the Light
Event	time	color	IN	OUT	Frame	Duration (s)	Orientation							Event	time	color	IN	OUT	Frame	Duration (s)	Orientation							Event	time	color	IN	OUT	Frame	Duration (s)	Orientation
1	18:32	94;117;120	00;18;29;27	00;18;33;06	99	3.3	Arms-lead							1	17:48	93;120;118	NA				Arms-lead							1	19:55	82;103;109	00;19;52;15	00;19;54;06	51	1.7	Arms-lead
2	18:49	88;113;114	00;18;48;02	00;18;49;25	53	1.76667	Arms-lead							2	17:59	96;119;121	00;17;57;08	00;17;59;05	57	1.9	Arms-lead							2	20:15	82;108;115	00;20;14;16	00;20;15;11	25	0.833333	Arms-lead
3	19:35	84;96;100	00;19;33;25	00;19;34;15	20	0.666667	Arms-lead							3	18:24	98;123;126	00;18;22;09	00;18;23;21	42	1.4	Arms-lead							3	21:01	84;109;115	00;20;57;18	00;21;00;14	86	2.86667	Arms-lead
4	19:52	79;101;106	00;19;50;12	00;19;51;23	41	1.36667	Arms-lead							4	19:45	91;113;115	00;19;43;16	00;19;44;11	25	0.833333	Arms-lead							4	26:19	78;94;101	00;26;16;26	00;26;18;03	37	1.23333	Arms-lead
5	20:07	109;138;147	00;20;03;03	00;20;06;19	103	3.43333	Arms-lead							5	20:44	79;104;111	00;20;42;26	00;20;43;28	32	1.06667	Arms-lead							5	26:46	102;122;120	00;26;44;21	00;26;45;14	23	0.766667	Mantle-lead
	MIN	0.66	MAX	3.43	Ave	2.10667								6	20:34	72;108;111	00;20;32;17	00;20;34;03	46	1.53333									MIN	0.83	MAX	2.86	Ave	1.48
															MIN	0.83	MAX	1.9	Ave	1.34667
Into the Dark														Into the Dark														Into the Dark
Event	time	color	IN	OUT	Frame	Duration (s)	Orientation							Event	time	color	IN	OUT	Frame	Duration (s)	Orientation							Event	time	color	IN	OUT	Frame	Duration (s)	Orientation
1	18:46	34;37;41	00;18;42;27	00;18;44;14	47	1.56667	Mantle-lead							1	17:56	37;47;48	00;17;51;22	00;17;54;21	59	1.96667	Mantle-lead							1	20:00	35;44;47	00;19;57;13	00;19;59;07	54	1.8	Mantle-lead
2	18:59	37;43;45	00;18;52;09	00;18;55;00	81	2.7	Mantle-lead							2	18:08	45;51;51	NA				Mantle-lead							2	20:30	69;79;74	00;20;18;01	00;20;22;03	122	4.06667	Mantle-lead
3	19:37	43;52;54	00;19;35;11	00;19;36;19	38	1.26667	Mantle-lead							3	19:42	51;61;57	00;19;40;20	00;19;41;24	34	1.13333	Mantle-lead							3	21:03	52;61;55	00;21;01;29	00;21;03;08	39	1.3	Mantle-lead
4	20:01	42;52;52	00;19;57;18	00;20;00;10	82	2.73333	Mantle-lead							4	20:42	71;82;79	00;20;40;19	00;20;41;28	39	1.3	Mantle-lead							4	26:44	66;77;73	00;26;29;17	00;26;31;01	44	1.46667	Arms-lead
5	20:12	51;62;60	00;20;08;00	00;20;11;06	96	3.2	Mantle-lead							5	21:07	72;89;81	00;21;05;28	00;21;08;07	69	2.3	Arms-lead							5	27:26	45;55;48	00;27;24;14	00;27;25;27	43	1.43333	Mantle-lead
	MIN	1.27	MAX	3.2	Ave	2.29333								6	22:41	54;69;61	00;22;39;18	00;22;41;08	50	1.66667									MIN	1.3	MAX	4.01	Ave	2.01333
															MIN	1.13	MAX	1.97	Ave	1.67333
Into the Light														Into the Light														Into the Light
	Start		End		distance (pixel)	Distance (mm)	Duration (s)	Velocity (mm/s)	Distance IN (pixel)	Distance IN (mm)	Distance OUT (pixel)	Distance OUT (mm)			Start		End		distance (pixel)	Distance (mm)	Duration (s)	Velocity (mm/s)	Distance IN (pixel)	Distance IN (mm)	Distance OUT (pixel)	Distance OUT (mm)			Start		End		distance (pixel)	Distance (mm)	Duration (s)	Velocity (mm/s)	Distance IN (pixel)	Distance IN (mm)	Distance OUT (pixel)	Distance OUT (mm)
event	X	Y	X	Y										event	X	Y	X	Y										event	X	Y	X	Y
1	905	488	1277	622	395.399	295.074	3.3	89.4162	119	88.806	253	188.806		1	860	606	1349	733	505.223	377.032	1.9	265.907	164	122.388	325	242.537		1	1008	886	1248	970	254.275	189.758	1.7	111.622	16	11.9403	224	167.164
2	953	829	1420	801	467.839	349.133	1.76667	197.623	71	52.9851	396	295.522		2	1016	454	1444	154	522.67	390.052	1.4	373.336	8	5.97015	420	313.433		2	993	912	1310	866	320.32	239.045	0.833333	286.854	31	23.1343	286	213.433
3	740	708	1088	726	348.465	260.049	0.666667	390.073	284	211.94	64	47.7612		3	894	628	1328	733	446.521	333.225	0.833333	535.825	130	97.0149	304	226.866		3	862	916	1280	888	418.937	312.639	2.86667	109.06	162	120.896	256	191.045
4	1012	882	1532	862	520.384	388.347	1.36667	284.156	12	8.95522	508	379.104		4	908	212	1382	46	502.227	374.796	1.06667	470.838	116	86.5672	358	267.164		4	934	969	1264	940	331.272	247.218	1.23333	200.447	90	67.1642	240	179.104
5	1074	888	1337	588	398.96	297.731	3.43333	86.7178	-50	-37.3134	313	233.582		5	942	589	1360	622	419.301	312.911	1.53333	273.457	82	61.194	336	250.746		5	798	973	1132	945	335.172	250.128	0.766667	326.254	226	168.657	108	80.597
AVE	936.8	759	1330.8	719.8	426.209	318.067	2.10667	209.597	87.2	65.0746	306.8	228.955		AVE	924	497.8	1372.6	457.6	479.188	357.603	1.34667	383.872	100	74.6269	348.6	260.149		AVE	919	931.2	1246.8	921.8	331.995	247.758	1.48	206.847	105	78.3582	222.8	166.269
Into the Dark														Into the Dark														Into the Dark
	Start		End		distance (pixel)	Distance (mm)	Duration (s)	Velocity (mm/s)	Distance IN (pixel)	Distance IN (mm)	Distance OUT (pixel)	Distance OUT (mm)			Start		End		distance (pixel)	Distance (mm)	Duration (s)	Velocity (mm/s)	Distance IN (pixel)	Distance IN (mm)	Distance OUT (pixel)	Distance OUT (mm)			Start		End		distance (pixel)	Distance (mm)	Duration (s)	Velocity (mm/s)	Distance IN (pixel)	Distance IN (mm)	Distance OUT (pixel)	Distance OUT (mm)
event	X	Y	X	Y										event	X	Y	X	Y										event	X	Y	X	Y
1	1053	322	849	608	351.3	262.165	1.56667	167.339	29	21.6418	175	130.597		1	1277	380	913	498	382.649	285.559	1.96667	145.199	253	188.806	111	82.8358		1	1058	990	894	1005	164.685	122.899	1.8	68.2772	34	25.3731	130	97.0149
2	1284	689	884	756	405.572	302.666	2.7	112.099	260	194.03	140	104.478		2	1210	558	877	472	343.926	256.661	1.13333	226.466	186	138.806	147	109.701		2	1360	949	934	984	427.435	318.982	4.06667	78.4381	336	250.746	90	67.1642
3	1285	832	982	789	306.036	228.385	1.26667	180.304	261	194.776	42	31.3433		3	1186	332	840	541	404.224	301.66	1.3	232.046	162	120.896	184	137.313		3	1234	846	872	997	392.231	292.71	1.3	225.161	210	156.716	152	113.433
4	1230	705	889	734	342.231	255.396	2.73333	93.4376	206	153.731	135	100.746		4	1081	572	822	482	274.192	204.621	2.3	88.9655	57	42.5373	202	150.746		4	1092	657	868	662	224.056	167.206	1.46667	114.004	68	50.7463	156	116.418
5	1298	625	917	845	439.956	328.325	3.2	102.602	274	204.478	107	79.8507		5	1338	669	962	860	421.731	314.725	1.66667	188.835	314	234.328	62	46.2687		5	1193	850	858	862	335.215	250.16	1.43333	174.53	169	126.119	166	123.881
AVE	1230	634.6	904.2	746.4	369.019	275.387	2.29333	131.156	206	153.731	119.8	89.403		AVE	1218.4	502.2	882.8	570.6	365.344	272.645	1.67333	176.302	194.4	145.075	141.2	105.373		AVE	1187.4	858.4	885.2	902	308.724	230.391	2.01333	132.082	163.4	121.94	138.8	103.582
divider Line= 1024
circle: Arms-leading
square: Mantle-leading

## Sheet: 2018_12_27 addition
Supplementary Table 2. Examination of captive white-squid color-change.
We provide the duration of color-changing event, location of the event, animal velocity, swimming orientation, and distance traveled during the color-changing process, per animal and video record. Final two sheets represent R input files.
A (female; ML= 125 mm)							B (female; ML= 108 mm)							C (male; ML= 97mm)
Into the Light							Into the Light							Into the Light
	time IN	Orientation	OUT (X)	Distance OUT (pixel)	Distance OUT (mm)			time IN	Orientation	OUT (X)	Distance OUT (pixel)	Distance OUT (mm)			time IN	Orientation	OUT (X)	Distance OUT (pixel)	Distance OUT (mm)
1	00;20;34;20	Arms-lead	1342	318	237.313		1	00;23;40;09	Mantle-lead	1250	226	168.657		1	00;28;48;05	Arms-lead	1484	460	343.284
2	00;20;43;25	Arms-lead	1382	358	267.164		2	00;23;51;09	Mantle-lead	1242	218	162.687		2	00;29;03;10	Mantle-lead	1196	172	128.358
3	00;20;53;14	Arms-lead	1320	296	220.896		3	00;23;58;04	Mantle-lead	1176	152	113.433		3	00;29;18;00	Mantle-lead	1226	202	150.746
4	00;21;10;21	Arms-lead	1230	206	153.731		4	00;24;06;20	Mantle-lead	1217	193	144.03		4	00;30;29;27	Mantle-lead	1169	145	108.209
5	00;21;46;18	Arms-lead	1356	332	247.761		5	00;24;41;15	Arms-lead	1230	206	153.731		5	00;30;56;01	Mantle-lead	1057	33	24.6269
6	00;25;07;16	Arms-lead	1384	360	268.657		6	00;25;06;20	Mantle-lead	1277	253	188.806		6	00;32;12;25	Mantle-lead	1078	54	40.2985
7	00;26;18;04	Arms-lead	1356	332	247.761		7	00;25;19;27	Mantle-lead	1342	318	237.313		7	00;33;09;05	Mantle-lead	1058	34	25.3731
8	00;26;44;29	Mantle-lead	1288	264	197.015		8	00;25;35;27	Mantle-lead	1441	417	311.194		8	00;34;18;09	Mantle-lead	1084	60	44.7761
9	00;27;30;21	Mantle-lead	1321	297	221.642		9	00;25;56;09	Mantle-lead	1308	284	211.94		9	00;35;12;02	Mantle-lead	1054	30	22.3881
10	00;28;12;26	Mantle-lead	1234	210	156.716		10	00;28;12;11	Mantle-lead	1246	222	165.672		10	00;37;08;26	Mantle-lead	1025	1	0.746269
Into the DARK							Into the DARK							Into the DARK
	time IN	Orientation	OUT (X)	Distance OUT (pixel)	Distance OUT (mm)			time IN	Orientation	OUT (X)	Distance OUT (pixel)	Distance OUT (mm)			time IN	Orientation	OUT (X)	Distance OUT (pixel)	Distance OUT (mm)
1	00;20;29;03	Mantle-lead	953	71	52.9851		1	00;23;25;04	Mantle-lead	610	414	308.955		1	00;28;54;06	Mantle-lead	796	228	170.149
2	00;20;37;24	Mantle-lead	949	75	55.9701		2	00;23;34;21	Arms-lead	377	647	482.836		2	00;29;12;09	Arms-lead	733	291	217.164
3	00;20;46;25	Mantle-lead	929	95	70.8955		3	00;23;43;20	Arms-lead	542	482	359.701		3	00;29;26;25	Arms-lead	728	296	220.896
4	00;21;03;13	Mantle-lead	972	52	38.806		4	00;23;56;04	Arms-lead	557	467	348.507		4	00;29;50;06	Arms-lead	721	303	226.119
5	00;21;12;09	Mantle-lead	780	244	182.09		5	00;24;04;15	Arms-lead	665	359	267.91		5	00;30;24;07	Arms-lead	626	398	297.015
6	00;21;49;20	Mantle-lead	953	71	52.9851		6	00;24;15;12	Mantle-lead	845	179	133.582		6	00;32;03;13	Arms-lead	750	274	204.478
7	00;27;24;27	Arms-lead	670	354	264.179		7	00;24;44;01	Mantle-lead	552	472	352.239		7	00;33;03;24	Arms-lead	681	343	255.97
8	00;27;39;22	Arms-lead	660	364	271.642		8	00;24;58;03	Arms-lead	705	319	238.06		8	00;38;13;27	Arms-lead	654	370	276.119
9	00;28;29;15	Arms-lead	713	311	232.09		9	00;25;11;18	Arms-lead	617	407	303.731		9	00;40;45;24	Arms-lead	710	314	234.328
10	00;28;55;26	Arms-lead	633	391	291.791		10	00;25;23;05	Arms-lead	609	415	309.701		10	00;49;03;25	Arms-lead	558	466	347.761

## Sheet: AllWithBackground_120
Supplementary Table 2. Examination of captive white-squid color-change.
This sheet represents the input file for comparing the duration of color-changing events between days and animals by two-way ANOVA in R, and Perason's correlation coeficients between measured variables.
clip	Animal	Substrate	Distance	Duration	Transformed	Orientation		corrDis/Dur	pearson r	p
7	A	Light	313.848	2.46667	47.0149	M		0.0700897	0.0701	0.446773
7	A	Light	214.004	1.63333	2.23881	M
7	A	Light	197.255	4	39.5522	M
7	A	Light	250.445	2	84.3284	M		corrDur/Tra	pearson r	p
7	A	Light	145.047	0.733333	16.4179	M		0.250107	0.2501	0.00587
7	A	Dark	175.349	0.933333	161.94	A
7	A	Dark	278.854	2.56667	258.209	A
7	A	Dark	208.855	4.4	191.791	A		corrDis/Tra	pearson r	p
7	A	Dark	92.1151	1.56667	88.806	A		0.535065	0.5351	< .00001
7	A	Dark	468.508	3.23333	355.97	A
7	B	Light	252.372	1.8	58.9552	M
7	B	Light	197.359	2.03333	181.343	M		Count of Substrate	Substrate
7	B	Light	259.754	1.7	135.075	M		Orientation	Dark	Light	Grand Total
7	B	Light	236.992	1.93333	39.5522	M		A	42	16	58
7	B	Light	142.539	0.8	24.6269	M		M	18	44	62
7	B	Dark	208.359	0.966667	147.761	A		Grand Total	60	60	120
7	B	Dark	145.92	2.06667	184.328	A
7	B	Dark	176.966	2.5	114.925	A
7	B	Dark	259.857	2.1	208.209	A
7	B	Dark	186.764	0.766667	220.149	A
7	C	Light	215.94	0.766667	44.0299	M
7	C	Light	241.41	1.23333	33.5821	M
7	C	Light	296.58	1.46667	42.5373	M
7	C	Light	355.102	2.8	141.791	M
7	C	Light	205.928	0.733333	93.2836	M
7	C	Dark	138.968	0.7	148.507	A
7	C	Dark	192.838	0.833333	88.806	A
7	C	Dark	261.54	5.8	258.955	A
7	C	Dark	125.555	2.36667	117.91	A
7	C	Dark	127.926	0.933333	73.1343	A
6	A	Light	346.624	2	77.6119	M
6	A	Light	280.955	3.2	12.6866	M
6	A	Light	330.934	1.06667	60.4478	M		Phi	p
6	A	Light	360.713	1.3	114.179	M		-0.433574	3.58e-06	(two-tailed Fisher Exact Probability Test)
6	A	Light	252.928	1.96667	7.46269	M
6	A	Dark	224.997	3.36667	219.403	A
6	A	Dark	261.36	2.83333	228.358	A
6	A	Dark	209.841	2.6	225.373	A
6	A	Dark	169.028	2.93333	121.642	A
6	A	Dark	274.725	7.03333	192.537	A
6	B	Light	161.474	1.7	-17.9104	M
6	B	Light	327.679	1.76667	51.4925	M
6	B	Light	213.618	1.83333	5.97015	M
6	B	Light	308.968	2.8	61.194	M
6	B	Light	325.206	2.66667	117.164	M
6	B	Dark	259.741	2.6	241.791	A
6	B	Dark	293.579	3.33333	270.149	A
6	B	Dark	331.078	3.36667	274.627	A
6	B	Dark	44.0741	1.9	28.3582	A
6	B	Dark	353.452	3.93333	304.478	A
6	C	Light	279.679	0.566667	110.448	M
6	C	Light	410.53	1.26667	31.3433	M
6	C	Light	337.638	1.03333	26.8657	M
6	C	Light	287.081	1.8	36.5672	M
6	C	Light	332.877	1.63333	107.463	M
6	C	Dark	214.669	1.56667	182.09	A
6	C	Dark	84.3944	4.3	127.612	A
6	C	Dark	158.168	4.93333	199.254	A
6	C	Dark	104.818	4.23333	162.687	A
6	C	Dark	364.455	8.13333	264.925	A
4	A	Light	121.259	1.66667	80.3419	M
4	A	Light	523.248	0.333333	282.051	M
4	A	Light	211.559	0.9	56.4103	M
4	A	Light	113.418	1.06667	-121.368	M
4	A	Light	101.648	1.06667	65.812	M
4	A	Dark	143.935	2	76.9231	A
4	A	Dark	159.142	0.8	40.1709	M
4	A	Dark	133.048	2.76667	61.5385	A
4	A	Dark	149.083	2.93333	84.6154	A
4	A	Dark	133.333	3.73333	90.5983	A
4	B	Light	127.233	1	64.9573	M
4	B	Light	221.48	0.433333	41.0256	M
4	B	Light	142.281	2.03333	-10.2564	M
4	B	Light	139.568	1.3	-204.274	M
4	B	Light	105.323	2.33333	-47.8632	M
4	B	Dark	150.126	1.26667	214.53	A
4	B	Dark	324.945	1.13333	200	M
4	B	Dark	23.8399	3.06667	128.205	M
4	B	Dark	122.198	2.3	119.658	A
4	B	Dark	428.457	2.43333	430.769	A
4	C	Light	119.074	1.83333	127.35	A
4	C	Light	176.493	0.333333	160.684	A
4	C	Light	187.412	0.766667	35.0427	M
4	C	Light	63.2305	1.46667	-67.5214	M
4	C	Light	119.098	1.1	70.0855	M
4	C	Dark	50.9964	2.26667	-22.2222	M
4	C	Dark	126.091	0.933333	-83.7607	A
4	C	Dark	106.457	1.76667	-146.154	M
4	C	Dark	92.8757	1.56667	-70.9402	A
4	C	Dark	97.0942	3.9	-152.991	A
9	A	Light	295.074	3.3	188.806	A
9	A	Light	349.133	1.76667	295.522	A
9	A	Light	260.049	0.666667	47.7612	A
9	A	Light	388.347	1.36667	379.104	A
9	A	Light	297.731	3.43333	233.582	A
9	A	Dark	262.165	1.56667	130.597	M
9	A	Dark	302.666	2.7	104.478	M
9	A	Dark	228.385	1.26667	31.3433	M
9	A	Dark	255.396	2.73333	100.746	M
9	A	Dark	328.325	3.2	79.8507	M
9	B	Light	377.032	1.9	242.537	A
9	B	Light	390.052	1.4	313.433	A
9	B	Light	333.225	0.833333	226.866	A
9	B	Light	374.796	1.06667	267.164	A
9	B	Light	312.911	1.53333	250.746	A
9	B	Dark	285.559	1.96667	82.8358	M
9	B	Dark	256.661	1.13333	109.701	M
9	B	Dark	301.66	1.3	137.313	M
9	B	Dark	204.621	2.3	150.746	M
9	B	Dark	314.725	1.66667	46.2687	A
9	C	Light	189.758	1.7	167.164	A
9	C	Light	239.045	0.833333	213.433	A
9	C	Light	312.639	2.86667	191.045	A
9	C	Light	247.218	1.23333	179.104	A
9	C	Light	250.128	0.766667	80.597	M
9	C	Dark	122.899	1.8	97.0149	M
9	C	Dark	318.982	4.06667	67.1642	M
9	C	Dark	292.71	1.3	113.433	M
9	C	Dark	167.206	1.46667	116.418	A
9	C	Dark	250.16	1.43333	123.881	M
		average	230.845	2.05472	114.351

## Sheet: Clip9_90
Supplementary Table 2. Examination of captive white-squid color-change.
On this sheet, you can find the R input file for mixed model examining the effect of swimming orientation and substrate type on the white-squid location at the end of color-changing event, as a response variable (Table 1).
Animal	Substrate	Transformed	Orientation
A	Light	188.806	A
A	Light	295.522	A			Count of Orientation	Orientation
A	Light	47.7612	A			Substrate	A	M	Grand Total
A	Light	379.104	A			Dark	22	23	45
A	Light	233.582	A			Light	23	22	45
A	Dark	130.597	M			Grand Total	45	45	90
A	Dark	104.478	M
A	Dark	31.3433	M
A	Dark	100.746	M			Arms leading (A)
A	Dark	79.8507	M			Arithmetic mean	247.761
B	Light	242.537	A			Standard deviation	79.2277
B	Light	313.433	A
B	Light	226.866	A
B	Light	267.164	A
B	Light	250.746	A			Mantle leading (M)
B	Dark	82.8358	M			Arithmetic mean	125.622
B	Dark	109.701	M			Standard deviation	79.443
B	Dark	137.313	M
B	Dark	150.746	M
B	Dark	46.2687	A
C	Light	167.164	A
C	Light	213.433	A
C	Light	191.045	A
C	Light	179.104	A
C	Light	80.597	M
C	Dark	97.0149	M
C	Dark	67.1642	M
C	Dark	113.433	M
C	Dark	116.418	A
C	Dark	123.881	M
A	Light	237.313	A
A	Light	267.164	A
A	Light	220.896	A
A	Light	153.731	A
A	Light	247.761	A
A	Light	268.657	A
A	Light	247.761	A
A	Light	197.015	M
A	Light	221.642	M
A	Light	156.716	M
A	Dark	52.9851	M
A	Dark	55.9701	M
A	Dark	70.8955	M
A	Dark	38.806	M
A	Dark	182.09	M
A	Dark	52.9851	M
A	Dark	264.179	A
A	Dark	271.642	A
A	Dark	232.09	A
A	Dark	291.791	A
B	Light	168.657	M
B	Light	162.687	M
B	Light	113.433	M
B	Light	144.03	M
B	Light	153.731	A
B	Light	188.806	M
B	Light	237.313	M
B	Light	311.194	M
B	Light	211.94	M
B	Light	165.672	M
B	Dark	308.955	M
B	Dark	482.836	A
B	Dark	359.701	A
B	Dark	348.507	A
B	Dark	267.91	A
B	Dark	133.582	M
B	Dark	352.239	M
B	Dark	238.06	A
B	Dark	303.731	A
B	Dark	309.701	A
C	Light	343.284	A
C	Light	128.358	M
C	Light	150.746	M
C	Light	108.209	M
C	Light	24.6269	M
C	Light	40.2985	M
C	Light	25.3731	M
C	Light	44.7761	M
C	Light	22.3881	M
C	Light	0.746269	M
C	Dark	170.149	M
C	Dark	217.164	A
C	Dark	220.896	A
C	Dark	226.119	A
C	Dark	297.015	A
C	Dark	204.478	A
C	Dark	255.97	A
C	Dark	276.119	A
C	Dark	234.328	A
C	Dark	347.761	A
	average	186.692
